# Supplementary material for: Territorial exceedance of probabilistic seismic hazard from ShakeMap data
Source: Sci Rep. 2024 Feb 28;14:4840. doi: 10.1038/s41598-024-55415-9 (PMC10902362; doi:10.1038/s41598-024-55415-9)
Supplement: Supplementary file 1 — Supplementary Information 1. [file 41598_2024_55415_MOESM1_ESM.xlsx]

## Sheet: Hazard_maps
Hazard map data for each intensity measure, return period and hazard model
Site information			MPS04												MPS19												ESHM20
			PGA [g]				Sa(0.3s) [g]				Sa(1.0s) [g]				PGA [g]				Sa(0.3s) [g]				Sa(1.0s) [g]				PGA [g]				Sa(0.3s) [g]				Sa(1.0s) [g]
n°	Long [°]	Lat [°]	Tr=50yr	Tr=475yr	Tr=975yr	Tr=2475yr	Tr=50yr	Tr=475yr	Tr=975yr	Tr=2475yr	Tr=50yr	Tr=475yr	Tr=975yr	Tr=2475yr	Tr=50yr	Tr=475yr	Tr=975yr	Tr=2475yr	Tr=50yr	Tr=475yr	Tr=975yr	Tr=2475yr	Tr=50yr	Tr=475yr	Tr=975yr	Tr=2475yr	Tr=50yr	Tr=475yr	Tr=975yr	Tr=2475yr	Tr=50yr	Tr=475yr	Tr=975yr	Tr=2475yr	Tr=50yr	Tr=475yr	Tr=975yr	Tr=2475yr
1	6.5448	45.134	0.0323406	0.0889969	0.121256	0.174519	0.0676043	0.189805	0.256874	0.370769	0.0146326	0.0426767	0.0572341	0.0816791	0.0122888	0.0698983	0.105621	0.168288	0.0249192	0.133997	0.204979	0.337168	0.00724558	0.0432625	0.0694011	0.12055	0.0184647	0.0827869	0.12513	0.201107	0.0387096	0.169355	0.253513	0.405157	0.0117537	0.049888	0.073792	0.117562
2	6.5506	45.085	0.0323742	0.0882665	0.120174	0.173224	0.0676369	0.188839	0.25526	0.368246	0.0146147	0.0426011	0.0571346	0.0815398	0.0125662	0.0710965	0.107222	0.170274	0.0253966	0.13604	0.207766	0.341021	0.00734456	0.0436343	0.0699605	0.121649	0.0261504	0.126888	0.195332	0.318655	0.0572794	0.263744	0.400516	0.648809	0.0198828	0.0851138	0.1268	0.203359
3	6.5564	45.035	0.0323206	0.0870944	0.118431	0.170926	0.0675078	0.187146	0.2525	0.363921	0.0145696	0.0424363	0.056911	0.0811965	0.0129026	0.0717736	0.10807	0.17183	0.0259271	0.137843	0.210598	0.346256	0.00744906	0.0443472	0.0711727	0.123889	0.0194139	0.101494	0.165752	0.28716	0.0401881	0.201582	0.327296	0.578132	0.0119193	0.0568949	0.0919289	0.166642
4	6.5621	44.985	0.0321972	0.0858289	0.116609	0.168612	0.0672579	0.18525	0.249567	0.359487	0.0145062	0.042265	0.0566951	0.0809068	0.0131945	0.072555	0.108889	0.172409	0.0263931	0.139239	0.212172	0.34789	0.00752924	0.0445877	0.0715546	0.124677	0.0243819	0.135763	0.222817	0.381227	0.0520793	0.271857	0.445411	0.780352	0.016991	0.0802795	0.130427	0.232715
5	6.6096	45.188	0.0346468	0.0947727	0.127112	0.179811	0.0719404	0.201986	0.271138	0.386582	0.0154047	0.0447912	0.0598644	0.0849508	0.0128052	0.0708581	0.106205	0.167759	0.0258388	0.135676	0.206121	0.336557	0.00742465	0.0436866	0.0698872	0.121112	0.0189349	0.0820347	0.121307	0.191028	0.0395131	0.16659	0.243455	0.379319	0.0118957	0.0486571	0.0702879	0.108167
6	6.6153	45.139	0.0348262	0.0947335	0.126899	0.1793	0.0722411	0.202173	0.2711	0.386103	0.0154292	0.0448581	0.0599646	0.0850949	0.0130993	0.0723331	0.108777	0.172667	0.0263546	0.138631	0.211293	0.346271	0.00754834	0.0446601	0.0714958	0.123929	0.0192833	0.0885626	0.13366	0.214124	0.0400022	0.177615	0.264121	0.417655	0.0119249	0.0509622	0.0747503	0.117341
7	6.621	45.089	0.0348898	0.0945106	0.126632	0.179072	0.0723451	0.201958	0.270738	0.385613	0.0154247	0.04489	0.0600446	0.0852637	0.0134024	0.0732569	0.109699	0.17322	0.026861	0.140232	0.213091	0.348146	0.00765688	0.04495	0.0719165	0.124757	0.0200801	0.0973104	0.147461	0.233786	0.0417539	0.193492	0.29197	0.465032	0.0123869	0.0546688	0.0823166	0.132362
8	6.6268	45.039	0.0348544	0.0939896	0.126003	0.178389	0.0722805	0.201202	0.269676	0.384209	0.0153952	0.044869	0.0600588	0.0853465	0.0137099	0.0747888	0.11231	0.177918	0.0273981	0.143291	0.218336	0.357612	0.0077774	0.0458978	0.0734918	0.127587	0.0234737	0.121379	0.186726	0.299277	0.0497807	0.241676	0.369517	0.594761	0.0159045	0.0696413	0.105922	0.172256
9	6.6325	44.989	0.0347526	0.093455	0.125434	0.177901	0.0720957	0.200384	0.268659	0.383043	0.0153479	0.0448602	0.0601157	0.0855308	0.0141563	0.07728	0.115604	0.182122	0.0281121	0.147127	0.223616	0.365187	0.00791083	0.0464681	0.0744033	0.129415	0.0225845	0.122785	0.189471	0.301077	0.0476512	0.242521	0.376042	0.607971	0.0148088	0.068172	0.106544	0.176738
10	6.6383	44.939	0.0345898	0.0927623	0.124691	0.177231	0.0717952	0.199288	0.267326	0.381466	0.015282	0.0448375	0.060169	0.0857338	0.0146371	0.0791189	0.117963	0.185578	0.0288263	0.150422	0.228504	0.373341	0.00802544	0.0472978	0.0758608	0.132301	0.0222637	0.126318	0.196952	0.315221	0.0466905	0.248857	0.390664	0.636814	0.0142111	0.069088	0.110173	0.185264
11	6.6439	44.889	0.0343919	0.0919903	0.123815	0.176398	0.0714202	0.198134	0.265892	0.379778	0.0152023	0.044829	0.0602602	0.0860278	0.0150077	0.0821997	0.122436	0.191967	0.0294249	0.154813	0.23504	0.383379	0.00814892	0.0479643	0.0769326	0.134471	0.0249277	0.138978	0.213305	0.337165	0.0520932	0.277316	0.429538	0.691371	0.0162817	0.0792398	0.124539	0.205633
12	6.6803	45.192	0.0371088	0.0988186	0.130629	0.182324	0.0764574	0.211548	0.281156	0.396204	0.0161617	0.0465134	0.0618684	0.0872404	0.013507	0.0727229	0.108399	0.170472	0.0270674	0.139042	0.210369	0.342185	0.00769166	0.0448146	0.0715522	0.123723	0.0196305	0.0868412	0.129293	0.206037	0.040775	0.173491	0.253909	0.397541	0.0120312	0.0495276	0.0712382	0.109748
13	6.6826	45.794	0.0367513	0.106263	0.145206	0.210804	0.0767436	0.231992	0.316813	0.461531	0.0167341	0.0536388	0.0733174	0.106978	0.0124196	0.0703607	0.106013	0.168695	0.0253031	0.137583	0.210803	0.34781	0.00683929	0.0427045	0.0697629	0.123747	0.0280557	0.138317	0.20815	0.333957	0.0618386	0.293817	0.439199	0.700701	0.0209294	0.0997315	0.150345	0.24309
14	6.686	45.143	0.0373573	0.0988781	0.130487	0.181898	0.0768857	0.211978	0.281358	0.395952	0.0162042	0.0466181	0.0620088	0.0874352	0.0138945	0.0753714	0.112748	0.17797	0.0277415	0.143567	0.217928	0.355618	0.00784736	0.0459824	0.0734535	0.127105	0.0243548	0.114745	0.174716	0.286342	0.0519019	0.230264	0.342261	0.547591	0.0168237	0.0681866	0.0992473	0.15577
15	6.6885	45.745	0.035707	0.0941565	0.123816	0.172349	0.07471	0.210131	0.279341	0.394273	0.0163476	0.0496673	0.0666366	0.0948803	0.0123161	0.0698624	0.105591	0.168621	0.0251507	0.136579	0.209472	0.345667	0.00688773	0.0428619	0.0697874	0.123088	0.0223654	0.103887	0.157001	0.256315	0.0485369	0.214652	0.318433	0.508785	0.0156318	0.065933	0.0972731	0.1544
16	6.6915	45.093	0.0374454	0.0986803	0.130262	0.181714	0.0770493	0.211835	0.281101	0.395614	0.016209	0.0466743	0.0621211	0.0876518	0.0141955	0.0756954	0.112587	0.176575	0.0282463	0.144256	0.218054	0.354326	0.00794455	0.046094	0.0735864	0.127464	0.023847	0.114806	0.1722	0.27391	0.0503666	0.228749	0.338898	0.533761	0.0160185	0.0659053	0.0967543	0.151741
17	6.6942	45.695	0.0350365	0.0876403	0.112403	0.151023	0.0734074	0.197256	0.257362	0.35388	0.0160922	0.0470703	0.0622782	0.0869038	0.0122227	0.0685428	0.103142	0.163855	0.0250217	0.133779	0.20419	0.33517	0.00692873	0.0424651	0.0688696	0.120863	0.0215559	0.0969726	0.146699	0.241478	0.0466398	0.200018	0.296105	0.475299	0.0150934	0.0613479	0.0895266	0.141581
18	6.6973	45.043	0.0374251	0.0983388	0.129856	0.181267	0.0770296	0.211379	0.280494	0.394831	0.016189	0.0467131	0.0622287	0.0878722	0.0146024	0.0779028	0.116163	0.182775	0.028918	0.148393	0.224918	0.366427	0.00809024	0.0471649	0.0753604	0.130635	0.0209876	0.103948	0.155197	0.242037	0.0433752	0.205028	0.305573	0.477633	0.0125845	0.0568157	0.0850021	0.134701
19	6.7029	44.993	0.0373268	0.0979548	0.129474	0.180904	0.0768706	0.210811	0.279845	0.394154	0.01615	0.046759	0.0623686	0.0881705	0.0150223	0.0793236	0.117529	0.183569	0.0295805	0.150663	0.227455	0.369286	0.00820471	0.0475022	0.075919	0.131928	0.0251008	0.125989	0.187698	0.292856	0.0524705	0.251191	0.373362	0.582658	0.0163686	0.07178	0.107105	0.168812
20	6.7086	44.943	0.0371755	0.0975839	0.129194	0.180886	0.0766112	0.210273	0.279372	0.393916	0.016096	0.0468358	0.0625792	0.0886287	0.0155116	0.0820219	0.121825	0.190897	0.0303375	0.155531	0.235497	0.383455	0.00835202	0.0486879	0.0779281	0.135684	0.0316795	0.161336	0.240938	0.380846	0.068254	0.32892	0.487964	0.766583	0.023006	0.102715	0.151808	0.239415
21	6.7142	44.893	0.036994	0.0971585	0.128757	0.180425	0.0762948	0.209668	0.278759	0.39327	0.0160323	0.046933	0.0628226	0.0891425	0.0159229	0.085357	0.126468	0.197251	0.0309991	0.160201	0.242293	0.393681	0.00848373	0.0493844	0.0790879	0.138185	0.0280687	0.14602	0.216301	0.3355	0.059455	0.293696	0.435459	0.676853	0.0184832	0.0862425	0.12863	0.202202
22	6.7198	44.843	0.0367936	0.0968445	0.128549	0.180409	0.0759263	0.209264	0.278558	0.393453	0.0159597	0.0470923	0.0631919	0.0899011	0.0163548	0.0881969	0.130895	0.204794	0.0316262	0.164855	0.250056	0.40774	0.00860104	0.0506505	0.0813262	0.142505	0.0247256	0.13144	0.194572	0.299553	0.0507733	0.261157	0.387758	0.599191	0.0152564	0.073129	0.110622	0.174056
23	6.7426	45.898	0.041585	0.12918	0.17425	0.245867	0.0858757	0.277814	0.378833	0.544848	0.0184134	0.0626742	0.0862645	0.126073	0.0135846	0.0803505	0.120849	0.191272	0.0273201	0.153982	0.23651	0.390369	0.00709334	0.0453391	0.0744451	0.133227	0.0210032	0.114702	0.178047	0.29209	0.0433671	0.218858	0.335758	0.551363	0.0121505	0.0574358	0.0874379	0.144498
24	6.7452	45.246	0.0391625	0.103036	0.134788	0.185925	0.08027	0.220489	0.291023	0.406467	0.0168276	0.0479885	0.063548	0.0891023	0.0137419	0.0722205	0.107823	0.170374	0.0274781	0.138831	0.21017	0.342413	0.00779726	0.0454926	0.0725682	0.125027	0.0219795	0.0994212	0.151262	0.249422	0.0472252	0.198655	0.293765	0.471302	0.0151141	0.0577725	0.0829513	0.129336
25	6.7482	45.848	0.0400816	0.124594	0.16986	0.242224	0.083252	0.266979	0.366287	0.531322	0.0179794	0.0602989	0.083082	0.121866	0.0132389	0.0767858	0.116512	0.186619	0.0267954	0.149195	0.230265	0.382057	0.00708885	0.0454046	0.0744773	0.132522	0.022976	0.117367	0.178233	0.286585	0.0485276	0.233381	0.351601	0.564897	0.0148313	0.0664991	0.100405	0.163145
26	6.7508	45.196	0.0397094	0.103987	0.135639	0.186501	0.0812011	0.222516	0.293166	0.408467	0.0169421	0.04826	0.0638861	0.0895296	0.0141565	0.0740685	0.109721	0.171682	0.0281666	0.141254	0.212643	0.34449	0.0079324	0.0457046	0.072827	0.125651	0.0365317	0.178204	0.276768	0.464068	0.0826972	0.376301	0.570948	0.94071	0.0316829	0.13758	0.204781	0.333286
27	6.7533	44.544	0.035554	0.0995123	0.134514	0.191872	0.0732411	0.215359	0.293202	0.42523	0.0153498	0.0498937	0.0695579	0.104137	0.0176504	0.0948264	0.139688	0.216891	0.0331362	0.171514	0.25878	0.41949	0.0087436	0.0528964	0.0854972	0.150848	0.0292335	0.174915	0.284844	0.481525	0.062345	0.350648	0.574818	0.997215	0.0202342	0.10471	0.171892	0.303658
28	6.754	45.798	0.0386565	0.11661	0.160545	0.232496	0.0806491	0.250976	0.345094	0.504474	0.0175246	0.057166	0.0785329	0.115178	0.0131305	0.0743215	0.111517	0.176608	0.0266085	0.144478	0.220887	0.363386	0.00710563	0.0442823	0.0722439	0.128	0.018954	0.085848	0.128322	0.205172	0.0391084	0.170091	0.250526	0.395286	0.0114968	0.046854	0.0680767	0.106201
29	6.7564	45.147	0.0400235	0.104224	0.135876	0.186906	0.0817557	0.223269	0.29397	0.409411	0.0170023	0.0484262	0.0641295	0.0899137	0.0144854	0.0755746	0.112738	0.177926	0.0287467	0.144521	0.218622	0.355919	0.00807335	0.0468756	0.0747646	0.129041	0.0258694	0.121332	0.184261	0.301284	0.0551421	0.24264	0.359974	0.576415	0.0175753	0.0716269	0.104314	0.164295
30	6.7588	44.495	0.0352331	0.102796	0.142245	0.209062	0.0725768	0.220721	0.305899	0.455706	0.0152025	0.0509815	0.0722446	0.111248	0.017307	0.0943203	0.138774	0.214852	0.0325903	0.169514	0.255428	0.413467	0.00863891	0.0521353	0.0843226	0.149155	0.0216037	0.129321	0.212818	0.360874	0.0447412	0.254596	0.427787	0.756323	0.0128371	0.0702338	0.121543	0.22562
31	6.7596	45.749	0.0375331	0.105485	0.143223	0.207378	0.0784763	0.230918	0.313247	0.453903	0.017115	0.0534569	0.0725598	0.105057	0.0128262	0.0710265	0.1069	0.170291	0.0261174	0.139615	0.213593	0.351597	0.0070967	0.0440559	0.0716462	0.125974	0.0286497	0.141893	0.217022	0.357146	0.0631289	0.298346	0.448471	0.725718	0.0214961	0.100507	0.151169	0.245261
32	6.762	45.097	0.0401319	0.103568	0.134775	0.185149	0.0819604	0.222532	0.29255	0.406898	0.0170129	0.0484224	0.064124	0.0898867	0.0148818	0.0774321	0.114837	0.1797	0.0294161	0.147114	0.22163	0.359072	0.00820708	0.0471367	0.0751119	0.129826	0.0228514	0.107307	0.158861	0.250124	0.0478271	0.211918	0.310369	0.483937	0.01464	0.0593486	0.0863346	0.133794
33	6.7643	44.445	0.0347677	0.104967	0.149453	0.229228	0.0716097	0.224493	0.317308	0.488256	0.014995	0.0518497	0.0747514	0.118808	0.0171623	0.0960176	0.1427	0.223084	0.0323197	0.172411	0.261779	0.426404	0.0085858	0.0532331	0.0863867	0.152927	0.024845	0.135454	0.212271	0.342358	0.0523021	0.271222	0.425641	0.696414	0.0163574	0.0786354	0.123832	0.206663
34	6.7653	45.699	0.0367927	0.0976029	0.128617	0.178876	0.0770102	0.215697	0.286424	0.403092	0.0168162	0.050386	0.0673096	0.0952233	0.0126983	0.0711513	0.106822	0.16894	0.0259624	0.138392	0.210768	0.344576	0.00715399	0.0436409	0.0705873	0.123456	0.0215683	0.0986153	0.150378	0.2487	0.0463337	0.200338	0.298005	0.480979	0.0147425	0.0595303	0.0871929	0.13832
35	6.7677	45.047	0.0401155	0.10321	0.134528	0.185305	0.0819668	0.222113	0.292148	0.406836	0.0170003	0.0484977	0.0642999	0.0902588	0.0153857	0.0800578	0.118875	0.186566	0.0302167	0.15192	0.229461	0.372763	0.00837474	0.0483756	0.0771645	0.13351	0.0319489	0.156481	0.237326	0.386322	0.0692615	0.31704	0.471973	0.756709	0.023465	0.0999206	0.146847	0.234145
36	6.7698	44.395	0.0341574	0.100762	0.140516	0.210596	0.0702596	0.218072	0.306139	0.468063	0.0146878	0.0511647	0.0742256	0.119187	0.0165954	0.0925959	0.137187	0.213722	0.0314233	0.166505	0.252207	0.410239	0.0083846	0.0516843	0.0839701	0.148907	0.0218199	0.118058	0.179716	0.283577	0.0460408	0.237569	0.362755	0.578772	0.0147305	0.0688005	0.104638	0.168414
37	6.771	45.649	0.0364107	0.0958542	0.126697	0.17729	0.0762735	0.210792	0.279381	0.392601	0.0166518	0.0490032	0.065131	0.0915054	0.0125878	0.0701819	0.105581	0.1677	0.0257805	0.136403	0.207873	0.340208	0.0071878	0.0437356	0.0705517	0.122739	0.0181763	0.0773685	0.117209	0.193869	0.0381973	0.154649	0.227574	0.365685	0.0115311	0.0440388	0.0628215	0.0972594
38	6.7732	44.997	0.0399896	0.10245	0.133547	0.184033	0.0817745	0.221003	0.290646	0.404695	0.0169589	0.0484998	0.0643603	0.0904149	0.0157095	0.0805754	0.119022	0.185603	0.0307334	0.152928	0.230147	0.372602	0.00847106	0.0485201	0.0773886	0.134147	0.0271709	0.131585	0.194319	0.30461	0.0572442	0.262789	0.384974	0.598874	0.017644	0.0761353	0.11127	0.17315
39	6.7755	44.345	0.0333778	0.0931874	0.125724	0.18139	0.0685021	0.205871	0.284075	0.424903	0.014284	0.0496414	0.072023	0.115023	0.0159713	0.0882604	0.131564	0.206848	0.0303565	0.160911	0.244868	0.40028	0.00814956	0.051059	0.0831364	0.147169	0.0215824	0.109083	0.163959	0.260411	0.0456766	0.221906	0.331166	0.522264	0.0148423	0.0657248	0.0970341	0.151956
40	6.7789	44.947	0.0398393	0.102043	0.133211	0.183875	0.081539	0.220439	0.290153	0.404414	0.0169133	0.0486095	0.0646125	0.0909286	0.0161637	0.082977	0.12275	0.192012	0.0314375	0.157414	0.237631	0.386024	0.00860876	0.0497199	0.0794604	0.138035	0.0331811	0.163089	0.244433	0.392573	0.0717278	0.331258	0.489056	0.774286	0.0238569	0.103768	0.152124	0.240589
41	6.7844	44.897	0.0396377	0.101525	0.132684	0.183405	0.0812003	0.219744	0.289433	0.403723	0.0168514	0.0487277	0.0648931	0.091504	0.0166613	0.0861285	0.126893	0.197173	0.032222	0.16189	0.243769	0.394947	0.00874744	0.0503109	0.080473	0.140428	0.0269554	0.132367	0.193581	0.299112	0.0560423	0.264038	0.38463	0.591245	0.0169187	0.0751994	0.110182	0.17035
42	6.7899	44.847	0.0394386	0.10106	0.132177	0.182882	0.0808479	0.219198	0.288894	0.403225	0.0167835	0.0489017	0.0652778	0.092253	0.0171549	0.0896603	0.132589	0.206891	0.0329575	0.167715	0.253506	0.412152	0.00888722	0.0517056	0.0828859	0.144992	0.0272617	0.136531	0.199372	0.307321	0.0566312	0.271647	0.39527	0.60623	0.0169929	0.0770902	0.113113	0.174624
43	6.7955	44.798	0.0392445	0.100888	0.132182	0.183196	0.0804933	0.219162	0.289275	0.404361	0.016716	0.0491892	0.0658564	0.0933798	0.0177155	0.09482	0.1398	0.216814	0.0338311	0.174444	0.26322	0.426757	0.00904525	0.0526534	0.08451	0.148635	0.0239197	0.122023	0.177066	0.268835	0.0485378	0.241972	0.352128	0.534683	0.0138365	0.0668729	0.0995128	0.153545
44	6.8141	45.902	0.0430639	0.130633	0.175398	0.246752	0.0889239	0.282488	0.383371	0.548947	0.0190236	0.0641015	0.0879196	0.127937	0.0142603	0.083405	0.125163	0.197611	0.0285489	0.159716	0.244948	0.403551	0.00735452	0.0468484	0.0768452	0.137414	0.0321932	0.189965	0.29338	0.475135	0.069339	0.383092	0.59181	0.970023	0.0223966	0.121156	0.190902	0.323449
45	6.8176	44.598	0.0385994	0.102835	0.135803	0.189079	0.0790544	0.224284	0.299612	0.423963	0.0163876	0.0515415	0.0706638	0.103184	0.0184424	0.0953739	0.139571	0.215279	0.0345793	0.173559	0.260398	0.420255	0.00906258	0.0533634	0.0860108	0.151804	0.0303889	0.16871	0.254553	0.396624	0.064023	0.33777	0.512766	0.80835	0.0202363	0.0995058	0.152431	0.244651
46	6.8197	45.852	0.0416289	0.126664	0.171308	0.24268	0.086371	0.272837	0.371978	0.53596	0.0185995	0.0618543	0.0848831	0.123847	0.0139469	0.0806195	0.12165	0.193616	0.0280677	0.155775	0.239553	0.395955	0.00734348	0.0467784	0.0766179	0.136274	0.0238496	0.119792	0.180317	0.286852	0.0499406	0.238201	0.356572	0.567841	0.0151555	0.0677223	0.101764	0.164603
47	6.8216	45.2	0.0426285	0.114896	0.149909	0.20482	0.0865509	0.241554	0.318321	0.442144	0.0178276	0.0508799	0.0672699	0.094051	0.0147717	0.0771017	0.114319	0.179054	0.0292201	0.145508	0.21881	0.353944	0.00818704	0.0468564	0.0744942	0.12827	0.0270882	0.125879	0.191171	0.311978	0.0584207	0.253006	0.37622	0.605028	0.0190022	0.0764684	0.111498	0.176984
48	6.8231	44.548	0.0384835	0.105467	0.140223	0.196487	0.0787393	0.229113	0.308745	0.441837	0.0162967	0.0527156	0.0731744	0.108806	0.0184356	0.0964176	0.141737	0.219811	0.0344735	0.175095	0.263699	0.426878	0.00903378	0.0541626	0.0874579	0.154255	0.0265692	0.153611	0.243996	0.399066	0.0554049	0.304513	0.491566	0.830257	0.0167446	0.0861099	0.141839	0.248206
49	6.8253	45.802	0.0402463	0.120971	0.165427	0.237904	0.0838533	0.260303	0.356399	0.517974	0.0181635	0.0591614	0.0810837	0.118481	0.0135546	0.0763819	0.11468	0.181441	0.0274606	0.148439	0.226799	0.372316	0.00732491	0.0454741	0.0740279	0.130745	0.0234704	0.112366	0.16907	0.271595	0.0496861	0.226727	0.337202	0.536695	0.0153817	0.0661646	0.0985021	0.15754
50	6.8271	45.15	0.0430373	0.114626	0.149038	0.203077	0.0872565	0.241778	0.317876	0.440535	0.0179072	0.0509911	0.067394	0.0941904	0.0151658	0.0790873	0.11773	0.185499	0.0298866	0.1492	0.225143	0.365632	0.00833755	0.0479574	0.076316	0.131511	0.0213124	0.0968416	0.143739	0.228422	0.0441212	0.189626	0.276828	0.433126	0.012891	0.0521791	0.0750595	0.115541
51	6.8286	44.499	0.0383355	0.110422	0.149172	0.212575	0.0784086	0.237388	0.324964	0.475134	0.0162096	0.0543379	0.0767345	0.117324	0.0183432	0.0968182	0.141938	0.219183	0.0342933	0.174603	0.262442	0.424115	0.00897225	0.0537181	0.0868618	0.153766	0.0224567	0.13324	0.225107	0.404272	0.0463272	0.259911	0.447079	0.844126	0.0132605	0.0707437	0.125007	0.249419
52	6.831	45.753	0.0391012	0.112329	0.152672	0.219779	0.0816628	0.243645	0.330941	0.478608	0.0177502	0.0558423	0.0758621	0.10979	0.0133501	0.0744042	0.111691	0.176996	0.0271154	0.145154	0.221542	0.363211	0.00732519	0.0452305	0.0733658	0.128718	0.0232215	0.108443	0.163592	0.265057	0.0495776	0.220024	0.326672	0.522101	0.0155892	0.0653015	0.09636	0.1538
53	6.8326	45.101	0.0431577	0.113415	0.147072	0.20001	0.0874868	0.24032	0.315353	0.436268	0.0179199	0.0509247	0.0672931	0.0940279	0.015615	0.0816802	0.121161	0.189522	0.0306534	0.152917	0.230067	0.372051	0.00849482	0.0484576	0.0770552	0.132984	0.0303855	0.143236	0.216188	0.350048	0.0650529	0.288318	0.427737	0.684128	0.0215644	0.0881974	0.129121	0.205203
54	6.8341	44.449	0.038034	0.118643	0.166359	0.247603	0.0778428	0.250211	0.352358	0.535883	0.0160934	0.056573	0.081813	0.130269	0.018035	0.0973421	0.1439	0.224087	0.0338016	0.175697	0.265774	0.431578	0.00888711	0.0544604	0.0882699	0.156088	0.0318557	0.175053	0.278343	0.46085	0.069096	0.355515	0.564043	0.949177	0.0232189	0.112235	0.175752	0.29668
55	6.8366	45.703	0.0382811	0.10472	0.139453	0.195891	0.0800273	0.228734	0.305656	0.432909	0.0174162	0.0527583	0.0707057	0.100392	0.0130798	0.071952	0.107663	0.169721	0.0266926	0.14041	0.213232	0.347421	0.00734422	0.0444599	0.0717322	0.125012	0.023224	0.106923	0.162229	0.265754	0.0498712	0.21755	0.323669	0.521327	0.0159098	0.0654182	0.0962224	0.153813
56	6.8381	45.051	0.0430928	0.111642	0.144364	0.196017	0.0874075	0.237884	0.311482	0.430116	0.0178904	0.050764	0.0670671	0.0936767	0.0161091	0.0834656	0.124044	0.194861	0.0314175	0.156839	0.23672	0.384266	0.00865619	0.0497489	0.0792304	0.136872	0.0251656	0.117224	0.173745	0.274917	0.0519772	0.230694	0.337068	0.526735	0.0158373	0.0644173	0.093368	0.144627
57	6.8396	44.399	0.0375025	0.123518	0.178355	0.274225	0.0767747	0.257644	0.370836	0.580805	0.0158727	0.0580278	0.0856271	0.140882	0.0176196	0.0957246	0.14092	0.218421	0.0331397	0.172218	0.259894	0.421396	0.00873386	0.0533596	0.0866074	0.153617	0.0213088	0.111972	0.174495	0.282901	0.044166	0.220893	0.345015	0.570946	0.0125748	0.0613561	0.096618	0.164577
58	6.8422	45.653	0.0377925	0.100848	0.133267	0.185659	0.0790225	0.220435	0.292398	0.41049	0.0171804	0.0508093	0.0675782	0.0949697	0.0129673	0.0711324	0.106626	0.168748	0.0265117	0.138577	0.210604	0.34354	0.00739072	0.0446307	0.0718058	0.124486	0.0287769	0.138753	0.213243	0.354351	0.0637062	0.290605	0.437598	0.715465	0.0219464	0.098038	0.146478	0.237997
59	6.8437	45.001	0.0429363	0.110412	0.14277	0.194028	0.0871771	0.236114	0.309026	0.426748	0.0178448	0.0507166	0.067061	0.0937572	0.0165163	0.08313	0.122214	0.189873	0.0320237	0.156615	0.234803	0.378973	0.00874815	0.0496005	0.0789792	0.136751	0.0316724	0.149619	0.223109	0.35584	0.0673	0.300572	0.442246	0.698711	0.0219437	0.0910013	0.132863	0.209539
60	6.845	44.349	0.0367194	0.115945	0.163203	0.245477	0.0750453	0.246859	0.351537	0.544739	0.0154845	0.0568893	0.0842802	0.138903	0.0168574	0.0915798	0.13658	0.214828	0.0319153	0.167404	0.254827	0.416379	0.00849191	0.0532831	0.0867493	0.153409	0.0302458	0.144018	0.216532	0.347502	0.0660179	0.299093	0.44362	0.703524	0.0224549	0.0979786	0.143465	0.225402
61	6.8478	45.603	0.0376545	0.0993244	0.131105	0.182762	0.0786492	0.216703	0.286869	0.402236	0.0170454	0.0496853	0.0658704	0.092226	0.0129022	0.0703255	0.105197	0.166039	0.0263922	0.136015	0.205739	0.33398	0.00742871	0.0441336	0.0707273	0.122136	0.0286174	0.137915	0.213437	0.357231	0.0634765	0.287607	0.434624	0.71482	0.0220132	0.0965748	0.144107	0.234679
62	6.8493	44.951	0.042744	0.109303	0.141347	0.192326	0.0868801	0.234565	0.306931	0.423953	0.0177906	0.0507272	0.0671549	0.0940085	0.0167306	0.0839661	0.124056	0.193986	0.0323885	0.159033	0.239524	0.388482	0.00884062	0.050662	0.0808389	0.140083	0.0272674	0.128712	0.188619	0.29417	0.0566751	0.255126	0.370422	0.572782	0.017041	0.0720562	0.1047	0.16155
63	6.8505	44.299	0.0356743	0.104451	0.14196	0.205899	0.0727192	0.2288	0.319265	0.482696	0.0149613	0.0546068	0.0805863	0.130986	0.0164197	0.0877606	0.129679	0.202251	0.0311456	0.161038	0.243759	0.396783	0.00828612	0.0514271	0.0837322	0.148141	0.0218947	0.107345	0.161223	0.258382	0.0465801	0.217197	0.321997	0.509245	0.0149854	0.0643102	0.0937357	0.14581
64	6.8547	44.901	0.0424994	0.108128	0.139831	0.190487	0.0864845	0.232898	0.304713	0.420982	0.0177203	0.0507593	0.0672989	0.0943601	0.0174285	0.0874907	0.128158	0.19832	0.0334263	0.163966	0.245814	0.396921	0.0090079	0.0512227	0.0817923	0.142474	0.0288757	0.137448	0.203377	0.322345	0.0599869	0.272461	0.39693	0.618193	0.0178606	0.0775885	0.112682	0.174433
65	6.856	44.249	0.0344392	0.0948505	0.126026	0.178209	0.070071	0.212486	0.292106	0.43284	0.0143877	0.0524114	0.0769884	0.123248	0.0154797	0.0812459	0.120847	0.19027	0.029645	0.152431	0.231747	0.378852	0.00796572	0.0501899	0.0818384	0.144275	0.0263461	0.122006	0.183204	0.299011	0.0573825	0.256465	0.377753	0.601882	0.0200729	0.0857413	0.124167	0.19338
66	6.8602	44.851	0.0422722	0.107212	0.138696	0.189173	0.0860969	0.231752	0.303282	0.419219	0.0176529	0.0508983	0.0676235	0.0950319	0.0178868	0.0906762	0.1336	0.208101	0.034121	0.169671	0.255795	0.415155	0.00914267	0.0528695	0.0846791	0.14786	0.0256372	0.122944	0.178642	0.275292	0.0519791	0.242158	0.349658	0.534455	0.0151063	0.0666686	0.0970997	0.148765
67	6.8657	44.802	0.0420493	0.106368	0.137596	0.187743	0.0856978	0.230774	0.302065	0.417618	0.0175805	0.0510992	0.0680582	0.095881	0.0182578	0.0943544	0.13837	0.213815	0.0347347	0.173939	0.261288	0.422262	0.00925531	0.0532063	0.0852551	0.149553	0.0247423	0.121131	0.177262	0.276631	0.0499118	0.238234	0.345075	0.529077	0.014172	0.065122	0.0952346	0.146096
68	6.8766	44.702	0.0416538	0.105675	0.136929	0.187212	0.0849339	0.23073	0.302817	0.419784	0.0174292	0.0519436	0.0697417	0.0991831	0.0188584	0.0956088	0.139728	0.215438	0.0354929	0.175513	0.263081	0.424616	0.00934321	0.0540115	0.0867767	0.152698	0.0343977	0.167168	0.247003	0.390663	0.0729664	0.337712	0.49245	0.767184	0.0234669	0.103333	0.150276	0.234112
69	6.8821	44.652	0.0415127	0.106152	0.137946	0.189118	0.0846095	0.232221	0.305816	0.425567	0.017356	0.0526797	0.0711929	0.102068	0.0189226	0.0955231	0.140273	0.217593	0.0355091	0.175809	0.264384	0.42783	0.00933444	0.0547508	0.0881143	0.154861	0.0246405	0.125671	0.182681	0.27593	0.0497602	0.248931	0.36449	0.55414	0.0140846	0.0685426	0.102776	0.159878
70	6.8856	45.906	0.0441896	0.130937	0.175305	0.2462	0.0913084	0.284692	0.384908	0.549412	0.019511	0.0650661	0.0889711	0.128974	0.014947	0.0876134	0.131228	0.206678	0.0297875	0.166902	0.255683	0.4205	0.0076321	0.0485103	0.0794921	0.142159	0.0325834	0.181076	0.2749	0.438736	0.0700009	0.370123	0.561962	0.903059	0.0223369	0.118131	0.183451	0.304091
71	6.8866	45.254	0.0447288	0.126857	0.167084	0.229354	0.0904212	0.260451	0.345292	0.481483	0.0185109	0.0533541	0.0706434	0.0988752	0.0148919	0.079631	0.119373	0.189108	0.029452	0.148808	0.225028	0.365633	0.00829463	0.0478711	0.0759715	0.13032	0.0242257	0.108589	0.163914	0.26591	0.0509848	0.215214	0.318138	0.508246	0.0161563	0.0617546	0.0891328	0.139931
72	6.8875	44.602	0.041408	0.106889	0.13915	0.190988	0.0843172	0.234314	0.309741	0.4329	0.0172759	0.0535538	0.0729606	0.105712	0.0191048	0.0965674	0.140991	0.217161	0.035714	0.176143	0.26379	0.425206	0.00933243	0.0544852	0.0877426	0.15472	0.0286512	0.151376	0.224922	0.348395	0.0595684	0.299551	0.445145	0.689833	0.0176454	0.0848096	0.1275	0.200606
73	6.8911	45.856	0.04278	0.126996	0.171325	0.242799	0.0887397	0.275099	0.373476	0.536523	0.0190774	0.0627658	0.0858236	0.124691	0.014487	0.0832248	0.124952	0.197665	0.0290649	0.160176	0.245412	0.403833	0.00758438	0.0478025	0.0780741	0.138626	0.0225014	0.108079	0.160871	0.253977	0.0470295	0.214598	0.317271	0.499284	0.013814	0.0595123	0.0882414	0.140083
74	6.8921	45.204	0.0457208	0.129995	0.170837	0.233784	0.0921268	0.266007	0.352306	0.490319	0.0187417	0.0540727	0.0715972	0.100189	0.015379	0.0815669	0.121622	0.191247	0.0302452	0.151494	0.228169	0.36925	0.00844617	0.048171	0.0764096	0.131331	0.0249026	0.113201	0.171415	0.279458	0.0521954	0.223215	0.330338	0.528435	0.0163714	0.063475	0.0917626	0.144034
75	6.893	44.552	0.041376	0.109313	0.14319	0.197669	0.0841357	0.239193	0.318698	0.449835	0.0172083	0.0548897	0.0756778	0.11149	0.0191931	0.0976626	0.14322	0.221674	0.0357403	0.17795	0.267362	0.431956	0.00932057	0.0552371	0.0890843	0.156972	0.0266087	0.14389	0.218235	0.340739	0.0550612	0.284162	0.435876	0.694928	0.0163438	0.0793478	0.124079	0.203859
76	6.8967	45.806	0.041425	0.120531	0.162688	0.231553	0.0862045	0.261457	0.354324	0.50931	0.0186258	0.0597989	0.0814132	0.117841	0.0140895	0.0785522	0.117353	0.184787	0.0284317	0.152356	0.232038	0.379692	0.00754886	0.0465279	0.0756082	0.133323	0.0234376	0.109612	0.163992	0.262041	0.0493942	0.220989	0.326723	0.517026	0.015091	0.0639396	0.0944121	0.149976
77	6.8976	45.154	0.046232	0.129894	0.170389	0.232965	0.0930269	0.266585	0.352422	0.48975	0.0188487	0.0542512	0.0718056	0.100437	0.0157611	0.0827813	0.123426	0.194611	0.0308519	0.154004	0.232249	0.376724	0.00857411	0.0489918	0.0777668	0.13376	0.0291664	0.135747	0.204876	0.330647	0.0622052	0.271248	0.402457	0.643508	0.0202956	0.0814277	0.118955	0.189097
78	6.8984	44.502	0.0413839	0.113604	0.150269	0.209613	0.0840268	0.247113	0.333216	0.47799	0.017149	0.0566681	0.07941	0.119867	0.0192626	0.0992139	0.145185	0.223774	0.0357889	0.179345	0.269067	0.433851	0.00930421	0.0552533	0.089196	0.157633	0.0336747	0.182741	0.283942	0.458546	0.0726731	0.36992	0.575965	0.945577	0.0239119	0.115538	0.1789	0.296373
79	6.9023	45.756	0.0402375	0.112654	0.150055	0.210234	0.0839194	0.245504	0.329023	0.466627	0.0181902	0.0564357	0.0760345	0.108553	0.0137084	0.073942	0.110497	0.174528	0.0277787	0.145418	0.221109	0.361153	0.00750712	0.0457866	0.0740631	0.129406	0.0223136	0.102249	0.153358	0.247379	0.0475628	0.206064	0.304271	0.483904	0.0146371	0.0595981	0.0874221	0.13824
80	6.9031	45.104	0.0463768	0.128421	0.168171	0.229848	0.0933181	0.264829	0.349479	0.485041	0.0188722	0.0541709	0.0716702	0.100198	0.0162532	0.0840223	0.124448	0.19461	0.0316351	0.156072	0.234353	0.378454	0.00872168	0.0493708	0.0783616	0.135043	0.0282614	0.130353	0.194963	0.311981	0.0598075	0.259144	0.38151	0.604275	0.0186154	0.0755604	0.109761	0.172655
81	6.9039	44.453	0.0413489	0.121776	0.16465	0.235368	0.0839191	0.260797	0.359176	0.530403	0.0171025	0.0592226	0.0848685	0.132765	0.0189096	0.0978566	0.143682	0.222586	0.0351973	0.177589	0.267296	0.432358	0.00917105	0.055283	0.0894218	0.157886	0.0263946	0.140791	0.225273	0.388221	0.0552174	0.27777	0.44487	0.787477	0.0167098	0.0787213	0.126397	0.229465
82	6.9078	45.707	0.0393512	0.106436	0.14026	0.194232	0.0821623	0.232788	0.308926	0.432985	0.017832	0.0536854	0.0716477	0.101006	0.0134271	0.0719274	0.107133	0.168355	0.0273418	0.141168	0.213698	0.347164	0.00752663	0.0451344	0.0726394	0.126163	0.0192446	0.0814058	0.121382	0.195755	0.0397778	0.162071	0.23689	0.374879	0.0117044	0.0453281	0.06465	0.0999843
83	6.9086	45.055	0.0463112	0.126771	0.165841	0.226617	0.0932763	0.262603	0.346101	0.480043	0.0188529	0.0540458	0.0715023	0.0999658	0.0167261	0.0855611	0.126806	0.1987	0.0323805	0.159494	0.239956	0.388355	0.00887238	0.0504278	0.0801127	0.138151	0.0231554	0.107504	0.158952	0.250908	0.0473553	0.208601	0.303922	0.474105	0.0136882	0.0563219	0.0813593	0.125493
84	6.9093	44.403	0.0411024	0.134135	0.188711	0.281985	0.0834842	0.280054	0.398038	0.612318	0.0170157	0.0625139	0.0920971	0.150594	0.0184262	0.0962772	0.141233	0.218399	0.0344686	0.174499	0.262572	0.4248	0.00900962	0.0544863	0.0883489	0.15643	0.0326174	0.16725	0.258097	0.421081	0.0711592	0.341293	0.521067	0.850249	0.0237961	0.109418	0.164839	0.267928
85	6.9134	45.657	0.0387735	0.102511	0.134674	0.186496	0.0809651	0.224476	0.296588	0.414232	0.0175523	0.0517187	0.0686496	0.096143	0.0132982	0.0726133	0.108988	0.172607	0.0271525	0.141471	0.214963	0.350224	0.00757959	0.0455462	0.0730801	0.126252	0.025486	0.117251	0.178456	0.293649	0.0550238	0.2407	0.359332	0.582032	0.0176064	0.0750288	0.110828	0.178121
86	6.9141	45.005	0.0461456	0.124684	0.162714	0.222003	0.0930556	0.259755	0.341736	0.47324	0.0188086	0.0538797	0.0712823	0.0996374	0.0171405	0.0871629	0.128481	0.199737	0.0330715	0.161932	0.242777	0.391264	0.0090146	0.0508587	0.0808099	0.139637	0.0264283	0.123025	0.182829	0.290613	0.0545289	0.240424	0.351107	0.55012	0.0163051	0.0663157	0.0959557	0.148931
87	6.9147	44.353	0.0404868	0.140326	0.20149	0.306401	0.0822624	0.289399	0.418825	0.657352	0.0167674	0.0643634	0.0966781	0.162214	0.0179949	0.0949104	0.140518	0.219433	0.0337616	0.173338	0.262548	0.427127	0.0088542	0.0547741	0.0890659	0.157523	0.0252775	0.123115	0.185842	0.295874	0.0530717	0.244597	0.365299	0.579914	0.0162772	0.0705201	0.1045	0.165866
88	6.9189	45.607	0.0385587	0.10071	0.132347	0.183763	0.0804332	0.220156	0.290526	0.405843	0.017383	0.0504723	0.0668022	0.0933059	0.0131323	0.0708563	0.106052	0.167478	0.0268662	0.137368	0.207615	0.336556	0.00760248	0.0448568	0.071681	0.123311	0.0294137	0.139948	0.214399	0.354391	0.0649445	0.29235	0.439276	0.71537	0.022336	0.0981483	0.146191	0.236652
89	6.9196	44.955	0.0459197	0.122841	0.16015	0.218544	0.092722	0.257175	0.338022	0.467821	0.0187515	0.0537881	0.0711994	0.0995746	0.0175869	0.0894014	0.132041	0.205907	0.0337662	0.166246	0.249989	0.404077	0.00915883	0.0521386	0.0829713	0.143557	0.0279102	0.128979	0.1893	0.296196	0.0578476	0.254096	0.36892	0.573147	0.0172206	0.0712825	0.103007	0.159347
90	6.9201	44.303	0.03945	0.13019	0.18352	0.275677	0.0800118	0.275077	0.394363	0.613303	0.0162766	0.0628788	0.0946086	0.158015	0.017299	0.0904777	0.133558	0.207907	0.0326779	0.166395	0.251531	0.408559	0.00860709	0.0531058	0.0863952	0.152729	0.0245208	0.113843	0.171141	0.275351	0.0516029	0.228492	0.336621	0.531353	0.0159845	0.0668506	0.097197	0.151325
91	6.9244	45.557	0.0387666	0.100458	0.131882	0.183136	0.0806385	0.218967	0.288599	0.403017	0.0173337	0.0497643	0.0657431	0.0917198	0.0131072	0.0709111	0.107004	0.170911	0.0268019	0.136919	0.207714	0.33832	0.00765086	0.0452017	0.0721199	0.123714	0.0252549	0.115581	0.177017	0.291873	0.0545569	0.235266	0.35232	0.572379	0.0176098	0.0724454	0.106699	0.171374
92	6.925	44.905	0.0456573	0.120638	0.156733	0.213209	0.0923014	0.25422	0.333439	0.460509	0.018681	0.0536786	0.0710868	0.0994468	0.0180348	0.0896332	0.131367	0.203313	0.0344004	0.166904	0.249873	0.402647	0.00924553	0.05222	0.0832104	0.144538	0.030333	0.139163	0.204531	0.320716	0.0628066	0.276035	0.400922	0.623758	0.019041	0.0793821	0.114716	0.178003
93	6.9255	44.253	0.0380458	0.115383	0.157429	0.228935	0.0770021	0.251736	0.353716	0.537422	0.015632	0.0598364	0.0894041	0.146658	0.0166485	0.0876569	0.129896	0.203288	0.0316112	0.162519	0.246525	0.401651	0.00837135	0.0524818	0.0855101	0.150881	0.0263691	0.115795	0.171183	0.272836	0.0566175	0.23946	0.347899	0.544146	0.0178345	0.0750305	0.107752	0.16625
94	6.93	45.507	0.0393881	0.101515	0.132744	0.183618	0.0815636	0.220393	0.289898	0.403903	0.0174002	0.0494919	0.0652848	0.0909722	0.0133141	0.0727562	0.109415	0.173506	0.0271195	0.138181	0.208798	0.338463	0.00777724	0.0453222	0.0720477	0.123297	0.0225532	0.101329	0.154717	0.254733	0.048506	0.202538	0.301833	0.488423	0.0155393	0.0591597	0.0859335	0.136287
95	6.9304	44.855	0.0454032	0.118893	0.154229	0.20968	0.0918856	0.251955	0.330108	0.455544	0.0186113	0.0537112	0.0712235	0.0997776	0.0183607	0.0914163	0.13433	0.208676	0.0349062	0.170341	0.25584	0.413602	0.00933994	0.0533395	0.0852097	0.148278	0.0251404	0.117728	0.171744	0.267054	0.0505651	0.229693	0.331299	0.509192	0.0143462	0.0622945	0.0899476	0.137694
96	6.9309	44.203	0.0364325	0.103104	0.137424	0.194662	0.0736487	0.230591	0.318806	0.474216	0.0149417	0.0568308	0.0842645	0.135683	0.0158868	0.0832929	0.123523	0.193286	0.0304025	0.155961	0.23652	0.385195	0.00810896	0.0509114	0.0829738	0.146194	0.021762	0.0971571	0.142754	0.226148	0.046203	0.199768	0.289766	0.451518	0.014756	0.0604169	0.0865393	0.131969
97	6.9355	45.457	0.040472	0.10458	0.136075	0.18687	0.0832971	0.225496	0.295959	0.410981	0.0176007	0.0497695	0.06557	0.0913027	0.0136046	0.0750307	0.113022	0.1798	0.0275578	0.141082	0.213626	0.347205	0.00790279	0.0460954	0.0732164	0.125203	0.0228116	0.102624	0.156804	0.257866	0.0489036	0.204278	0.304553	0.492526	0.0156707	0.0593285	0.0861259	0.136439
98	6.9358	44.805	0.045138	0.116933	0.151193	0.204921	0.0914284	0.249482	0.326317	0.4495	0.0185299	0.0537642	0.071402	0.100189	0.0186492	0.0923291	0.134833	0.207893	0.0353461	0.171148	0.256021	0.41244	0.00940553	0.0534019	0.0853932	0.149096	0.0253973	0.119194	0.173018	0.26724	0.0509723	0.233448	0.335885	0.513378	0.0144202	0.0635611	0.0919695	0.14035
99	6.9412	44.756	0.0449055	0.115455	0.149	0.201723	0.0910132	0.247836	0.323939	0.445875	0.0184553	0.0539814	0.0718815	0.101162	0.0190388	0.0943117	0.138077	0.213652	0.0358852	0.174609	0.261871	0.422898	0.00949932	0.0546346	0.0875496	0.153047	0.0345291	0.160962	0.237687	0.37583	0.0727336	0.322886	0.470771	0.737168	0.0231006	0.0975605	0.1416	0.221402
100	6.9467	44.706	0.0446971	0.114644	0.147972	0.200514	0.090619	0.247286	0.323485	0.44573	0.0183809	0.0544312	0.0727739	0.102921	0.0193345	0.0951727	0.138728	0.213653	0.0362608	0.175357	0.262206	0.422322	0.00953617	0.0546821	0.0876997	0.153711	0.0276418	0.132897	0.195199	0.306589	0.0568189	0.261859	0.37919	0.58433	0.0165687	0.0727252	0.105594	0.161893
101	6.9516	45.96	0.046427	0.133805	0.177872	0.248452	0.0957046	0.293662	0.394531	0.559357	0.0203128	0.0678454	0.0925548	0.133572	0.0158463	0.0921484	0.137559	0.21621	0.0312626	0.175232	0.268425	0.441589	0.00783268	0.0503731	0.0828504	0.148759	0.0285613	0.150549	0.224629	0.352206	0.0594666	0.301326	0.451244	0.714278	0.0173424	0.0875619	0.134197	0.219081
102	6.9521	44.656	0.0444972	0.113309	0.145915	0.197399	0.0901937	0.246248	0.32212	0.44397	0.0182885	0.0548979	0.0737591	0.104968	0.0194895	0.0959333	0.140323	0.216944	0.0364345	0.176776	0.26498	0.427589	0.00956529	0.0555642	0.0892709	0.156476	0.0289155	0.137294	0.19922	0.305683	0.0595811	0.273278	0.394906	0.602764	0.017418	0.0774289	0.112698	0.172913
103	6.9571	45.91	0.0450443	0.130428	0.174332	0.244989	0.0931626	0.285209	0.384392	0.547538	0.019893	0.0657083	0.0896284	0.129545	0.0153716	0.088495	0.13238	0.20832	0.0305718	0.169158	0.258822	0.425201	0.00781179	0.0494229	0.0809383	0.144561	0.0212136	0.0997472	0.1479	0.23322	0.0433694	0.195184	0.286947	0.448715	0.0118596	0.0516153	0.0756234	0.118463
104	6.9573	45.258	0.0472726	0.13542	0.176996	0.240494	0.0947904	0.275679	0.364324	0.505107	0.0191966	0.0553607	0.0732179	0.102298	0.0153473	0.0822561	0.123001	0.194471	0.0301886	0.151748	0.228921	0.371321	0.00848425	0.048544	0.0768857	0.13174	0.0216727	0.0957378	0.143012	0.229522	0.0451852	0.187324	0.274467	0.433772	0.013577	0.0515748	0.0736826	0.113858
105	6.9576	44.606	0.0443831	0.113358	0.146158	0.198094	0.0898981	0.247516	0.324733	0.449197	0.0182135	0.0557691	0.0754919	0.108487	0.0196624	0.0982097	0.143383	0.220733	0.0366859	0.179112	0.26802	0.431363	0.00959537	0.0557114	0.0895509	0.157373	0.0357511	0.174098	0.258776	0.410584	0.0762016	0.352666	0.517868	0.810923	0.0249194	0.109792	0.160625	0.251814
106	6.9626	45.86	0.0435918	0.12518	0.167768	0.237098	0.090439	0.273468	0.368726	0.526494	0.0194224	0.0629782	0.0856924	0.12368	0.0149148	0.0836019	0.124982	0.197055	0.0298279	0.161548	0.246693	0.404731	0.00776537	0.0485181	0.0791048	0.14015	0.0324863	0.163711	0.24489	0.389674	0.0703798	0.343196	0.511135	0.810116	0.0227619	0.11377	0.1726	0.279092
107	6.9628	45.208	0.0483522	0.137137	0.178513	0.241628	0.096611	0.279528	0.368456	0.509346	0.0194295	0.0559147	0.0738967	0.103139	0.0159206	0.0859043	0.128466	0.202462	0.031114	0.157001	0.236725	0.383323	0.00868398	0.0493753	0.0781435	0.134102	0.0254177	0.115316	0.174551	0.283856	0.0531794	0.226875	0.33584	0.536761	0.01654	0.064019	0.0927168	0.145817
108	6.9628	44.556	0.0443327	0.113974	0.147229	0.200054	0.0896578	0.249948	0.329419	0.45845	0.0181347	0.0569	0.0778111	0.113383	0.0200321	0.100464	0.146886	0.226576	0.0371174	0.182629	0.273783	0.441193	0.00964002	0.056722	0.0913582	0.160725	0.0259574	0.129829	0.191751	0.294451	0.052972	0.256243	0.380612	0.590167	0.0153783	0.0706967	0.106709	0.169217
109	6.9681	45.81	0.0422003	0.118009	0.156629	0.218871	0.0877719	0.258399	0.345685	0.489088	0.0189358	0.0596575	0.080534	0.115093	0.0144621	0.0787863	0.117471	0.184851	0.0290812	0.153659	0.233632	0.381682	0.00770962	0.0472492	0.0766526	0.134766	0.0209029	0.0927695	0.138118	0.221325	0.0434042	0.18461	0.270472	0.425932	0.0123404	0.0509939	0.0737936	0.115062
110	6.9682	44.506	0.0444056	0.116911	0.152052	0.208201	0.0896196	0.25625	0.340774	0.480204	0.0180817	0.0586486	0.08138	0.121031	0.0197316	0.0974461	0.141898	0.21805	0.0365849	0.177759	0.265719	0.427427	0.00949456	0.0556376	0.0897029	0.158096	0.034615	0.175851	0.266084	0.423271	0.0742391	0.355936	0.533996	0.847284	0.0243713	0.111225	0.165835	0.264046
111	6.9683	45.158	0.0489087	0.137296	0.178519	0.241507	0.0976126	0.280438	0.369129	0.509701	0.0195521	0.0561394	0.0741698	0.103479	0.0164011	0.0873615	0.130393	0.205442	0.0318686	0.159918	0.241216	0.391023	0.00883753	0.0503183	0.0797112	0.136974	0.0328339	0.155423	0.235415	0.381445	0.0712223	0.314141	0.468834	0.753154	0.0238381	0.0990312	0.146087	0.234345
112	6.9736	44.456	0.0445614	0.122772	0.161711	0.224911	0.0897396	0.267294	0.360802	0.519142	0.0180525	0.0611176	0.08651	0.132517	0.0195971	0.0973636	0.142354	0.219863	0.0362967	0.17813	0.26721	0.431106	0.00942076	0.0561401	0.0906656	0.159614	0.0319126	0.1589	0.240472	0.383185	0.0679236	0.320818	0.484088	0.777257	0.0218799	0.0978467	0.147124	0.237862
113	6.9736	45.76	0.0409571	0.111044	0.145722	0.200619	0.0853624	0.243789	0.323022	0.45127	0.0184746	0.0564471	0.0754841	0.106535	0.0138948	0.0740527	0.110567	0.174461	0.0281957	0.146081	0.221842	0.361744	0.00765304	0.0464127	0.0749162	0.130499	0.0204467	0.0883112	0.131404	0.210497	0.0425193	0.176062	0.257413	0.406111	0.0121766	0.0489824	0.0705893	0.109801
114	6.9737	45.108	0.0491579	0.137147	0.178339	0.241338	0.0981394	0.280524	0.369061	0.509491	0.0196171	0.0562859	0.0743698	0.103765	0.0170589	0.0898898	0.132923	0.207089	0.0328791	0.163513	0.245245	0.395275	0.00901362	0.0507356	0.0803566	0.138475	0.0335983	0.158856	0.240774	0.390105	0.072471	0.320107	0.476927	0.764803	0.0240794	0.100165	0.147607	0.236537
115	6.979	44.407	0.0446588	0.133803	0.181018	0.259776	0.0898622	0.286062	0.395858	0.589103	0.018044	0.0646415	0.0939242	0.149762	0.0194843	0.097505	0.142151	0.218838	0.0360495	0.177599	0.266128	0.429206	0.00932101	0.0556726	0.0901449	0.159323	0.0230374	0.113774	0.173196	0.278369	0.0473758	0.223281	0.337866	0.544547	0.0134794	0.0611448	0.0928454	0.151765
116	6.9791	45.058	0.0491679	0.136555	0.177731	0.240766	0.0982788	0.279718	0.367988	0.508128	0.0196336	0.0563476	0.0744695	0.103929	0.0173515	0.0900999	0.133591	0.20909	0.0333655	0.16523	0.248533	0.401852	0.00913157	0.0517438	0.082054	0.141362	0.0317517	0.146506	0.219098	0.350036	0.0671483	0.292186	0.431134	0.683748	0.0216619	0.0872387	0.127415	0.201881
117	6.9792	45.71	0.0399596	0.105875	0.138505	0.190603	0.0833989	0.232745	0.307011	0.427211	0.0180782	0.0539275	0.0716887	0.100448	0.0136529	0.0726699	0.108163	0.169884	0.0277945	0.142734	0.21584	0.350238	0.00766921	0.0457963	0.0735578	0.127386	0.0305735	0.146776	0.223328	0.366496	0.067014	0.307674	0.460013	0.742959	0.0225778	0.103281	0.15436	0.249177
118	6.9844	44.357	0.0444206	0.148953	0.209139	0.31192	0.0894529	0.30978	0.441991	0.682392	0.0179625	0.0687801	0.102825	0.17084	0.0188757	0.0974514	0.143458	0.222833	0.0352076	0.177828	0.268356	0.435011	0.00917989	0.0561516	0.0911259	0.160912	0.0319577	0.152895	0.230221	0.370512	0.0690078	0.311863	0.462423	0.735243	0.0227603	0.0988867	0.144989	0.228847
119	6.9845	45.009	0.0490682	0.135733	0.176791	0.239762	0.0982228	0.278539	0.36637	0.506017	0.0196251	0.0563858	0.0745482	0.104073	0.0178734	0.0912492	0.134175	0.208057	0.0341573	0.167041	0.249945	0.402105	0.00926169	0.0519501	0.0824041	0.142352	0.0249965	0.115585	0.172913	0.277905	0.0506469	0.223395	0.327033	0.515265	0.0147397	0.0597122	0.0864669	0.134061
120	6.9845	45.661	0.0393107	0.102682	0.134438	0.185686	0.0820725	0.225512	0.297036	0.413477	0.0177745	0.0521106	0.0690299	0.0963909	0.0134554	0.0715743	0.106791	0.168343	0.0274628	0.140282	0.212216	0.344495	0.00769523	0.0457219	0.0731924	0.126062	0.0229009	0.101729	0.153193	0.24915	0.0489842	0.205777	0.304157	0.486969	0.0154334	0.0605793	0.0883616	0.139832
121	6.9897	44.307	0.043624	0.15377	0.21794	0.327107	0.0878836	0.317464	0.458359	0.715653	0.0176442	0.0705678	0.107176	0.180994	0.0182018	0.0941091	0.138361	0.214527	0.0341681	0.172464	0.260023	0.421232	0.00894033	0.0547551	0.0889419	0.157098	0.0269729	0.126079	0.190389	0.309254	0.0573722	0.253093	0.373071	0.591789	0.0176093	0.0751409	0.109032	0.170198
122	6.9899	44.959	0.0489402	0.134987	0.175934	0.238865	0.0981094	0.277541	0.365047	0.504313	0.0196106	0.0564947	0.074747	0.104401	0.0183391	0.0924493	0.136225	0.211917	0.034869	0.170169	0.255235	0.411558	0.00940771	0.0530928	0.0843184	0.145732	0.0305402	0.139634	0.206907	0.327461	0.0632756	0.275135	0.402289	0.631561	0.0192748	0.0784689	0.11376	0.177963
123	6.9901	45.611	0.0390614	0.101175	0.132621	0.18378	0.0814648	0.221541	0.291673	0.406543	0.0175889	0.0508561	0.0672225	0.0937259	0.013342	0.0711376	0.106179	0.1672	0.0272758	0.138143	0.208353	0.337071	0.00773953	0.0453603	0.0723205	0.124087	0.0247738	0.111495	0.169388	0.277859	0.0531097	0.226937	0.33762	0.544024	0.0169858	0.0689496	0.100987	0.160953
124	6.995	44.257	0.0422139	0.143721	0.202234	0.302433	0.0849663	0.302535	0.434792	0.675427	0.0170456	0.0690209	0.104905	0.176047	0.0177167	0.0922395	0.136554	0.213345	0.0333787	0.170446	0.258268	0.420126	0.00876324	0.0546022	0.0888407	0.156705	0.0254893	0.112933	0.167481	0.267512	0.0538059	0.228528	0.33257	0.520747	0.0165321	0.0678496	0.0975406	0.150287
125	6.9953	44.909	0.0487327	0.134072	0.174969	0.237944	0.0978487	0.276224	0.363439	0.502381	0.0195759	0.0566064	0.0749727	0.10482	0.0184306	0.0914173	0.134015	0.207392	0.0350275	0.168794	0.252382	0.405976	0.00942361	0.0529235	0.0841623	0.145803	0.0299638	0.138866	0.20749	0.332209	0.0617462	0.271275	0.397131	0.62561	0.0182006	0.0759665	0.10991	0.171419
126	6.9955	45.561	0.0393221	0.101491	0.13277	0.183608	0.0817382	0.221105	0.290783	0.404939	0.0175445	0.0501695	0.0661985	0.0921929	0.0133461	0.0721113	0.108608	0.173031	0.02726	0.138704	0.210041	0.341253	0.00781318	0.0457753	0.0728277	0.124539	0.0194593	0.0812165	0.12205	0.19836	0.0403137	0.160455	0.235157	0.374085	0.0118802	0.0448461	0.0635869	0.0978886
127	7.0003	44.207	0.0403681	0.126164	0.172829	0.252099	0.0811499	0.274518	0.387642	0.590441	0.0162734	0.0652177	0.0982661	0.16181	0.0170183	0.088486	0.130775	0.203879	0.0322781	0.164652	0.249264	0.40522	0.00850058	0.0531325	0.0865141	0.152561	0.0235756	0.106087	0.156674	0.24872	0.0496338	0.21635	0.315064	0.492775	0.0156894	0.0648014	0.0931693	0.143108
128	7.0006	44.859	0.0485406	0.133024	0.173717	0.236567	0.0975868	0.274934	0.361693	0.500066	0.0195404	0.0567748	0.0752881	0.105389	0.0189534	0.0948033	0.139216	0.215809	0.0358392	0.174356	0.261352	0.421243	0.00958251	0.0542919	0.0864874	0.150118	0.0299833	0.138203	0.203651	0.319496	0.0615991	0.269849	0.392429	0.612085	0.0179523	0.0754165	0.1088	0.168827
129	7.0009	45.511	0.0401182	0.10417	0.135833	0.186858	0.0829645	0.224966	0.295548	0.410802	0.0176602	0.0501311	0.0660695	0.0919648	0.0135197	0.0737004	0.110573	0.174923	0.0275237	0.139478	0.210385	0.340368	0.00793209	0.0458672	0.0727358	0.124135	0.0249685	0.113324	0.173232	0.284921	0.0535111	0.228265	0.340986	0.551155	0.0171857	0.0685479	0.100277	0.159882
130	7.0056	44.157	0.0383367	0.111058	0.14837	0.210481	0.0770403	0.248259	0.344582	0.513572	0.0154585	0.0612744	0.0914288	0.147574	0.0162941	0.084854	0.126022	0.197574	0.0310989	0.159793	0.242748	0.395715	0.00824182	0.0521417	0.0849678	0.149493	0.0224173	0.0994578	0.146169	0.23081	0.0474536	0.204168	0.296203	0.461387	0.0149162	0.061237	0.0878835	0.134672
131	7.0061	44.809	0.048325	0.131759	0.172089	0.234575	0.0972716	0.27345	0.35962	0.497157	0.0194942	0.0569771	0.0756752	0.1061	0.0190275	0.0927734	0.135536	0.209167	0.0359204	0.171628	0.256414	0.412442	0.0095677	0.0539783	0.0861132	0.149804	0.0303897	0.138351	0.202991	0.317862	0.0623346	0.272125	0.394124	0.611757	0.018203	0.0766532	0.110432	0.170453
132	7.0064	45.461	0.0415076	0.110031	0.143011	0.195024	0.0852271	0.234281	0.307757	0.426488	0.017946	0.0508505	0.0669782	0.093185	0.0138203	0.0765046	0.115205	0.182969	0.0279666	0.142864	0.216006	0.350507	0.00805574	0.0465949	0.0738096	0.125891	0.0235557	0.104672	0.158747	0.258614	0.0501372	0.209167	0.310451	0.498281	0.0160239	0.0608547	0.0883392	0.1395
133	7.0114	44.759	0.0481106	0.130449	0.170384	0.232505	0.0969401	0.27206	0.357747	0.494567	0.0194411	0.0572733	0.0762386	0.107145	0.0195771	0.0964105	0.140968	0.217687	0.0367304	0.17724	0.265208	0.426902	0.00970961	0.0553027	0.0883802	0.154001	0.0297198	0.135276	0.197016	0.305858	0.0608549	0.265985	0.383728	0.591983	0.0176283	0.0744781	0.107063	0.164505
134	7.0118	45.411	0.0433457	0.119974	0.156916	0.214438	0.0883073	0.249895	0.329927	0.4585	0.0183754	0.0524576	0.0692332	0.0965478	0.014221	0.0782098	0.116947	0.18429	0.0285495	0.144524	0.217471	0.351234	0.00819437	0.0468341	0.07404	0.126274	0.0306321	0.145647	0.223702	0.368782	0.0670923	0.298654	0.449485	0.730337	0.0230835	0.0972585	0.144204	0.232666
135	7.0168	44.709	0.0478992	0.128867	0.168041	0.229043	0.0965762	0.270573	0.35549	0.491072	0.0193767	0.0576289	0.0769238	0.108456	0.0197722	0.0958423	0.139287	0.213816	0.0369486	0.176088	0.262471	0.421364	0.00971063	0.055139	0.0882466	0.154216	0.0295415	0.137446	0.202649	0.319286	0.060672	0.269303	0.390423	0.606431	0.0176166	0.0752648	0.108427	0.167122
136	7.0173	45.361	0.0454042	0.129988	0.170596	0.233205	0.0917401	0.265916	0.352069	0.48971	0.0188507	0.0542398	0.071705	0.100158	0.0147035	0.0812177	0.122095	0.194009	0.0292749	0.149108	0.225305	0.365757	0.00836912	0.0480458	0.0759496	0.129584	0.0241276	0.10708	0.16154	0.261407	0.0508558	0.212473	0.314416	0.502258	0.0161296	0.0609118	0.0882218	0.138784
137	7.0222	44.66	0.0477304	0.127043	0.165142	0.224536	0.0962428	0.269053	0.353161	0.487316	0.0193077	0.0580786	0.0778082	0.110204	0.0198464	0.0972248	0.14207	0.219171	0.0370776	0.178523	0.267059	0.429604	0.00975677	0.0562078	0.0900636	0.15728	0.0256529	0.119502	0.172369	0.262605	0.0515422	0.234189	0.336842	0.512216	0.0145428	0.0637492	0.0925132	0.141389
138	7.0226	45.312	0.04732	0.136204	0.177901	0.241588	0.0948717	0.27693	0.365935	0.507259	0.0192669	0.0555422	0.0734332	0.102569	0.015244	0.0841583	0.126084	0.199187	0.0300784	0.152901	0.2304	0.372857	0.00853254	0.0485078	0.0765933	0.130881	0.0246446	0.110361	0.166907	0.270342	0.0517149	0.217945	0.322805	0.515845	0.0163058	0.0619883	0.0896657	0.141379
139	7.0232	45.963	0.0473077	0.134181	0.178085	0.248534	0.0976024	0.295822	0.396687	0.561503	0.0206895	0.0688324	0.0938661	0.135362	0.0162534	0.0925724	0.138227	0.217345	0.0319957	0.176898	0.270779	0.445044	0.00801108	0.0511855	0.0841071	0.15077	0.0264569	0.129271	0.190181	0.295378	0.0546209	0.258996	0.381151	0.593677	0.0158234	0.0733675	0.109963	0.175111
140	7.0275	44.61	0.0475595	0.125164	0.162105	0.219733	0.0958626	0.267737	0.351256	0.48452	0.0192217	0.0586744	0.079045	0.112756	0.0202838	0.0989594	0.143963	0.22105	0.0376197	0.180608	0.26951	0.432673	0.00981506	0.0564609	0.0905896	0.158774	0.0322678	0.150274	0.220605	0.345236	0.0676095	0.300572	0.43687	0.67727	0.0210155	0.088637	0.128531	0.199148
141	7.0281	45.262	0.048823	0.138171	0.179439	0.242416	0.0973112	0.281719	0.370778	0.511737	0.0195713	0.0561905	0.0742007	0.103473	0.0157388	0.0861138	0.129307	0.205096	0.0308328	0.156467	0.236413	0.383984	0.00869673	0.0495646	0.0783243	0.134008	0.0252089	0.112625	0.168851	0.270664	0.0527726	0.222108	0.3277	0.520479	0.0164787	0.0629538	0.0910076	0.143014
142	7.0286	45.914	0.0457663	0.129689	0.172925	0.243004	0.0947129	0.28525	0.383219	0.544529	0.0202068	0.0662522	0.0902066	0.130054	0.015762	0.087508	0.130195	0.20426	0.0312216	0.168431	0.256746	0.420843	0.00797866	0.0497742	0.0813897	0.145109	0.0256766	0.121684	0.180149	0.283336	0.0532973	0.244898	0.359828	0.562181	0.0157242	0.0701882	0.104216	0.165032
143	7.0328	44.56	0.0475128	0.124372	0.160571	0.216871	0.0956512	0.268405	0.352553	0.487093	0.0191505	0.0596638	0.081016	0.116799	0.0200453	0.0977906	0.142758	0.220081	0.0372531	0.179298	0.268208	0.431508	0.0097513	0.056741	0.0911551	0.159627	0.0287496	0.137094	0.200908	0.310238	0.0594788	0.270466	0.394105	0.606408	0.0174223	0.0761386	0.111207	0.171908
144	7.0335	45.212	0.0498097	0.139196	0.180344	0.243147	0.0989934	0.284334	0.373504	0.514474	0.0197807	0.0566174	0.0747145	0.10412	0.0163687	0.0878823	0.130787	0.205395	0.0317601	0.159048	0.239077	0.386488	0.00885629	0.0498998	0.078839	0.135241	0.0230612	0.10381	0.156602	0.254194	0.0477917	0.201761	0.297423	0.473556	0.0143621	0.0545915	0.0786525	0.122787
145	7.0341	45.864	0.0441552	0.122715	0.162781	0.227867	0.0916311	0.270303	0.361371	0.511059	0.0196624	0.0628604	0.0850734	0.121821	0.0151326	0.0820426	0.122122	0.192015	0.0302261	0.159845	0.243278	0.398126	0.00786927	0.0486243	0.079164	0.139889	0.0217508	0.0979439	0.144294	0.227002	0.0452364	0.195031	0.284281	0.443311	0.0128971	0.0536068	0.0779455	0.121713
146	7.0381	44.51	0.0475582	0.124529	0.160605	0.216875	0.0955339	0.270937	0.35718	0.496264	0.0190782	0.0610415	0.0838452	0.122819	0.0200991	0.0974583	0.141919	0.218187	0.0372364	0.178586	0.266687	0.428457	0.00970208	0.0564829	0.0908452	0.159381	0.0257194	0.124978	0.186088	0.291755	0.0524407	0.244327	0.360959	0.561966	0.015175	0.066596	0.0988671	0.155057
147	7.0389	45.162	0.0503947	0.139281	0.180261	0.242945	0.100067	0.285177	0.374053	0.514628	0.0199141	0.0568483	0.0749891	0.104434	0.0170491	0.0913538	0.135785	0.213023	0.0328036	0.164739	0.247914	0.401261	0.00906854	0.0512529	0.0810555	0.139322	0.0238329	0.107612	0.160511	0.255621	0.0489918	0.208304	0.305619	0.482254	0.0146119	0.0561943	0.0809551	0.125919
148	7.0395	45.814	0.0426488	0.115105	0.150538	0.206573	0.0887113	0.254203	0.336253	0.46866	0.019126	0.0592725	0.0794351	0.112257	0.0145391	0.0765991	0.11368	0.17826	0.0292735	0.150876	0.228554	0.372174	0.00780976	0.0472732	0.0765026	0.133925	0.0213288	0.0941023	0.140361	0.225994	0.0444853	0.187818	0.274991	0.434147	0.0128361	0.0521874	0.0755308	0.117896
149	7.0434	44.46	0.0477714	0.127479	0.165171	0.224591	0.0956771	0.278156	0.369971	0.520832	0.01904	0.0632013	0.08825	0.132352	0.020204	0.0976892	0.142087	0.21849	0.0372473	0.179127	0.267669	0.430491	0.00965386	0.056781	0.0915091	0.160712	0.0253166	0.119912	0.177258	0.275247	0.0516346	0.235825	0.347708	0.541693	0.0149901	0.0648952	0.0960858	0.151556
150	7.0442	45.112	0.0507167	0.139459	0.18049	0.243286	0.100746	0.285801	0.374693	0.515383	0.0200041	0.0570669	0.0752859	0.104853	0.01757	0.0937907	0.138932	0.216841	0.0336361	0.168473	0.253034	0.408432	0.00923881	0.0519214	0.0820967	0.141349	0.0245057	0.112041	0.16863	0.272668	0.0500624	0.216234	0.318495	0.505758	0.0148464	0.0579677	0.0836227	0.130676
151	7.0449	45.764	0.0412774	0.109113	0.142128	0.194492	0.0860631	0.241164	0.317415	0.440127	0.0186258	0.0562826	0.0749422	0.105069	0.0141687	0.0744103	0.110663	0.173969	0.0286839	0.146957	0.222551	0.361952	0.00778522	0.046868	0.075536	0.131294	0.0210223	0.09126	0.136082	0.219069	0.0439346	0.181954	0.266322	0.421373	0.0128177	0.0509136	0.0732746	0.114234
152	7.0487	44.41	0.0480332	0.134179	0.176228	0.244227	0.0959318	0.291374	0.393947	0.568016	0.0190249	0.0662839	0.0946675	0.146749	0.0200143	0.0974766	0.141929	0.218309	0.0369385	0.178714	0.267306	0.430204	0.00956099	0.0566014	0.0913987	0.160803	0.0248413	0.117563	0.175696	0.278354	0.0508547	0.230503	0.340623	0.5347	0.0148124	0.0634462	0.0934491	0.146892
153	7.0497	45.062	0.0508973	0.139363	0.180358	0.243133	0.101186	0.285965	0.374735	0.515275	0.0200664	0.0572665	0.0755511	0.10523	0.0182118	0.0950737	0.140167	0.218163	0.0345603	0.171315	0.256936	0.414546	0.0094019	0.0528883	0.0837419	0.144449	0.0252202	0.114428	0.16928	0.266486	0.0511698	0.221162	0.322912	0.50538	0.0150625	0.0592115	0.0855115	0.13274
154	7.0504	45.714	0.0401539	0.104695	0.136562	0.187753	0.083879	0.231202	0.303933	0.421622	0.0181895	0.053903	0.0714876	0.0998342	0.0136956	0.072054	0.107351	0.16869	0.0279469	0.142177	0.21491	0.348321	0.00776564	0.0461256	0.0739378	0.127607	0.0207951	0.0891871	0.133824	0.217862	0.043523	0.178006	0.261197	0.415831	0.0128224	0.0499855	0.0717163	0.111996
155	7.054	44.361	0.0481786	0.147017	0.198922	0.286263	0.0961078	0.31361	0.435448	0.651058	0.0190201	0.0706119	0.103761	0.167648	0.0198607	0.0992035	0.144901	0.223544	0.0366695	0.181102	0.271867	0.438944	0.00948651	0.0571539	0.0925309	0.163175	0.0243693	0.111882	0.165134	0.258368	0.050106	0.220458	0.322412	0.501446	0.0145921	0.0611655	0.0891394	0.138521
156	7.055	45.012	0.0509725	0.139346	0.180341	0.243049	0.10145	0.286154	0.374924	0.515459	0.0201097	0.0574934	0.0758843	0.105711	0.01851	0.0956185	0.140793	0.218537	0.0350753	0.172668	0.258607	0.416391	0.00951136	0.0532892	0.0843864	0.145693	0.025823	0.119508	0.178932	0.287227	0.052363	0.229809	0.337378	0.532826	0.0152776	0.0610601	0.0884369	0.137756
157	7.0558	45.664	0.0394048	0.101984	0.133432	0.184402	0.0823594	0.224513	0.295264	0.410578	0.0178537	0.052108	0.0689441	0.0961081	0.0135574	0.0712709	0.106131	0.166999	0.0276948	0.14002	0.211429	0.342564	0.0077975	0.0460242	0.0735267	0.126325	0.020678	0.088298	0.132688	0.215507	0.0433245	0.17574	0.258026	0.410805	0.0128767	0.049342	0.0707658	0.110194
158	7.0594	44.311	0.0478179	0.161842	0.225621	0.33442	0.0954452	0.337291	0.480746	0.740606	0.0188847	0.0750287	0.11324	0.189334	0.0191544	0.0977445	0.143513	0.222179	0.0356889	0.178786	0.269212	0.435449	0.00929812	0.0565849	0.0917338	0.161814	0.02396	0.109342	0.163087	0.260943	0.0494683	0.215273	0.315013	0.494184	0.0144066	0.0596617	0.0865121	0.133906
159	7.0604	44.963	0.050975	0.139096	0.180059	0.242736	0.101574	0.285988	0.374648	0.515019	0.0201348	0.057705	0.0762061	0.106193	0.0190776	0.0962878	0.141154	0.218601	0.0358858	0.174692	0.261349	0.42078	0.00964885	0.0541489	0.0858927	0.148546	0.0262719	0.122034	0.180548	0.283738	0.0532996	0.233961	0.341583	0.534331	0.0154341	0.0622093	0.0898029	0.139575
160	7.0612	45.614	0.0391221	0.100964	0.132295	0.183313	0.0816833	0.221123	0.290903	0.40522	0.0176566	0.0508689	0.0671885	0.0935919	0.0133815	0.0703786	0.104898	0.165154	0.0273806	0.137274	0.206852	0.3344	0.00782251	0.0456227	0.0726092	0.124202	0.0206484	0.0877786	0.131945	0.214303	0.0432781	0.174506	0.256252	0.407954	0.0129625	0.0489628	0.0701728	0.108959
161	7.0646	44.261	0.0466892	0.16449	0.230703	0.343138	0.0932474	0.34185	0.491519	0.762678	0.0184528	0.0765406	0.116954	0.197384	0.0186673	0.0967446	0.142965	0.222888	0.0349277	0.17782	0.269219	0.437499	0.00910976	0.0566168	0.0920503	0.162453	0.0233809	0.103575	0.152881	0.242016	0.0485217	0.205678	0.298425	0.464557	0.0141214	0.0578296	0.0829411	0.127351
162	7.0657	44.913	0.0509439	0.13891	0.179912	0.242665	0.101641	0.285933	0.37459	0.514987	0.0201548	0.0579821	0.0766311	0.10687	0.0190658	0.0942716	0.137965	0.213265	0.0359187	0.172362	0.257405	0.413896	0.00965555	0.0539646	0.0856708	0.148273	0.0267062	0.12496	0.186282	0.297191	0.054159	0.239712	0.350911	0.551344	0.0155781	0.063644	0.0920545	0.142908
163	7.0665	45.565	0.0394069	0.102369	0.133928	0.184913	0.0820118	0.22214	0.292147	0.406705	0.0176287	0.0502932	0.0663256	0.0923176	0.0134068	0.0724562	0.10915	0.173884	0.0274237	0.139074	0.210473	0.341798	0.00791029	0.0461677	0.0733241	0.125117	0.0206968	0.088116	0.132703	0.215433	0.0433941	0.174643	0.256602	0.408544	0.0130821	0.0489044	0.0700071	0.108532
164	7.0699	44.211	0.0448385	0.155184	0.217569	0.323792	0.0896021	0.326891	0.469525	0.726779	0.0177505	0.0749094	0.114469	0.191954	0.0180253	0.0942335	0.139238	0.216906	0.0339421	0.173829	0.26318	0.42772	0.00887606	0.0554214	0.0901743	0.159168	0.0217628	0.100237	0.149509	0.241135	0.0451169	0.199469	0.292152	0.460581	0.0132464	0.0559651	0.0805217	0.123969
165	7.071	44.863	0.050896	0.138663	0.179668	0.242444	0.101666	0.285874	0.374509	0.514874	0.0201689	0.0583132	0.0771533	0.107686	0.019302	0.0961391	0.141315	0.219427	0.0363321	0.175813	0.263512	0.424806	0.00976528	0.0551148	0.087606	0.151654	0.0269314	0.125565	0.184922	0.289126	0.0546676	0.240988	0.350382	0.545345	0.0156616	0.0642309	0.0927042	0.143184
166	7.072	45.515	0.0403575	0.107984	0.14125	0.193809	0.0835373	0.230133	0.303281	0.421998	0.0178017	0.0506652	0.0667901	0.0929917	0.0135716	0.0745919	0.112287	0.178211	0.0276669	0.140511	0.212123	0.343519	0.00801612	0.0462548	0.0732346	0.124722	0.0208233	0.0887474	0.133557	0.216968	0.0436423	0.175592	0.258157	0.411032	0.0132154	0.0490798	0.070194	0.1088
167	7.0751	44.161	0.0425297	0.135988	0.186702	0.272814	0.084986	0.295648	0.418558	0.637702	0.0168567	0.0704405	0.106655	0.175667	0.0171693	0.0894876	0.132648	0.207481	0.0325985	0.167368	0.25399	0.413652	0.00858614	0.0541497	0.0881542	0.155229	0.0214481	0.0955422	0.13993	0.21923	0.0443576	0.192137	0.278737	0.432996	0.0129118	0.0544037	0.0780872	0.119735
168	7.0763	44.813	0.0508272	0.138332	0.179291	0.242029	0.101643	0.285789	0.374385	0.514664	0.0201754	0.0586959	0.0777678	0.108696	0.0195853	0.095498	0.139498	0.215283	0.0367352	0.175094	0.261443	0.420253	0.00980787	0.0550581	0.0876197	0.152028	0.0270291	0.125335	0.186007	0.296183	0.05488	0.241772	0.351915	0.550278	0.015696	0.0646687	0.0932461	0.143706
169	7.0773	45.465	0.0419412	0.118473	0.156003	0.21421	0.0861996	0.245907	0.326081	0.455296	0.0181671	0.0521075	0.0688417	0.0960948	0.013876	0.0785761	0.119411	0.19143	0.0281293	0.145381	0.220725	0.359486	0.0081639	0.0472089	0.0746508	0.127075	0.0210299	0.0902773	0.135622	0.219234	0.0440623	0.177871	0.261389	0.415458	0.0133851	0.0495377	0.070751	0.109738
170	7.0816	44.763	0.0507525	0.137973	0.178847	0.241487	0.101597	0.285792	0.374389	0.514625	0.0201767	0.0591711	0.0785444	0.109985	0.0197174	0.0968106	0.141771	0.219339	0.0369597	0.177446	0.265539	0.427377	0.00987057	0.0559683	0.0891782	0.15476	0.0270557	0.124937	0.182984	0.285218	0.0549914	0.241264	0.348709	0.539125	0.0157103	0.0648393	0.0932618	0.142874
171	7.0827	45.415	0.043941	0.129259	0.170436	0.233473	0.0894797	0.262884	0.349605	0.488228	0.0186164	0.0538519	0.0712934	0.0997434	0.0143585	0.0825359	0.12537	0.200298	0.028856	0.150042	0.227561	0.37001	0.00833902	0.047848	0.0755089	0.128564	0.021293	0.0924666	0.139592	0.227338	0.0445925	0.181658	0.267707	0.427158	0.0135762	0.0503314	0.0718251	0.11184
172	7.0869	44.713	0.0506851	0.137702	0.178557	0.24123	0.101548	0.286107	0.374884	0.515397	0.0201741	0.0597693	0.0795475	0.111703	0.0199665	0.0970009	0.141108	0.216659	0.0373224	0.177273	0.264098	0.423357	0.00989749	0.0558197	0.0890592	0.155042	0.026947	0.125455	0.185827	0.29558	0.054827	0.242664	0.352111	0.548024	0.0156876	0.0652752	0.094029	0.144085
173	7.0882	45.365	0.0460054	0.135499	0.177453	0.241222	0.0927638	0.274196	0.363521	0.505227	0.0190374	0.0551072	0.0729376	0.101999	0.0149088	0.0847117	0.127472	0.202115	0.029643	0.152843	0.230827	0.374172	0.00850409	0.0484513	0.0763872	0.130184	0.021626	0.0949915	0.142672	0.229924	0.0452598	0.185854	0.273378	0.43427	0.0137876	0.0511859	0.0731728	0.113731
174	7.0922	44.663	0.050613	0.137304	0.178083	0.240665	0.101466	0.286485	0.375519	0.516443	0.02016	0.0604822	0.0807821	0.113895	0.0201709	0.0986359	0.14401	0.221831	0.0376019	0.18014	0.269054	0.431862	0.00994897	0.0567794	0.0907058	0.157932	0.0268599	0.122377	0.17789	0.275155	0.0546283	0.238971	0.344087	0.527949	0.0156242	0.0649843	0.0935538	0.142849
175	7.0934	45.315	0.0477492	0.137639	0.179	0.241881	0.0954947	0.279536	0.368831	0.509994	0.0193681	0.0557741	0.0737085	0.102891	0.0155199	0.0870092	0.13031	0.205526	0.0305211	0.156024	0.234976	0.380037	0.00867825	0.0490281	0.0772654	0.131916	0.0219841	0.097862	0.147522	0.239491	0.046092	0.191115	0.281723	0.448826	0.0140086	0.0522662	0.0750067	0.116816
176	7.0947	45.967	0.0482501	0.134867	0.178486	0.248411	0.0995256	0.298754	0.39985	0.564803	0.0210456	0.0699595	0.0954804	0.137785	0.0165096	0.092036	0.137138	0.215286	0.0324592	0.176506	0.269672	0.442658	0.0081576	0.0514414	0.084408	0.151154	0.0233029	0.107172	0.156528	0.242476	0.0476551	0.212233	0.308352	0.475913	0.0131842	0.0574385	0.0838803	0.130829
177	7.0975	44.614	0.050587	0.137073	0.177823	0.240373	0.101426	0.287416	0.377063	0.518906	0.0201442	0.0613775	0.0823586	0.116779	0.0204289	0.0985626	0.142872	0.218581	0.0379044	0.179619	0.267167	0.427789	0.0099501	0.0565896	0.0905797	0.158346	0.0265957	0.123607	0.182613	0.28941	0.0541849	0.240661	0.349617	0.543052	0.0155562	0.0652537	0.0944274	0.14524
178	7.0988	45.265	0.0490715	0.139031	0.180335	0.243234	0.0976491	0.283081	0.37252	0.513868	0.0196283	0.0562874	0.0743363	0.103691	0.0161463	0.0894723	0.134388	0.212989	0.0314271	0.160451	0.242423	0.39365	0.00887096	0.0502537	0.079239	0.135479	0.0226789	0.100135	0.148757	0.235851	0.0471625	0.195453	0.286246	0.450555	0.0142349	0.0532003	0.0764419	0.11871
179	7.1001	45.917	0.0463884	0.128824	0.171116	0.240018	0.096001	0.28501	0.381566	0.540462	0.0204527	0.0666972	0.090715	0.130568	0.0160256	0.0871683	0.12921	0.202076	0.0316758	0.168211	0.255709	0.41821	0.00810822	0.0500252	0.081689	0.145462	0.0224398	0.102159	0.151416	0.241224	0.0464645	0.202935	0.296283	0.463655	0.0130847	0.0553636	0.0807228	0.125877
180	7.1027	44.564	0.0505939	0.13684	0.177533	0.240089	0.101383	0.288833	0.37943	0.523005	0.0201158	0.0624964	0.0844064	0.12067	0.0204171	0.0989375	0.144154	0.221701	0.0378457	0.180813	0.269902	0.433144	0.00992716	0.0572302	0.0917281	0.160255	0.0263589	0.120573	0.174987	0.268251	0.053715	0.236307	0.341219	0.522056	0.015442	0.0646421	0.093603	0.143455
181	7.1041	45.216	0.0499743	0.139174	0.180054	0.242419	0.099195	0.284411	0.373326	0.513784	0.0198141	0.0565715	0.0746331	0.103987	0.0168468	0.0921233	0.136878	0.214362	0.0324551	0.164027	0.246397	0.398032	0.0090595	0.0507258	0.0799763	0.137177	0.0233924	0.10452	0.156022	0.248363	0.0482819	0.202982	0.297992	0.470339	0.0144821	0.0547084	0.0788401	0.122962
182	7.1055	45.868	0.0445851	0.120591	0.158189	0.21828	0.0925247	0.267476	0.354725	0.496276	0.0198354	0.0627526	0.0845587	0.120262	0.0152845	0.0816547	0.121425	0.190687	0.0305312	0.159599	0.242579	0.396378	0.00799869	0.0489521	0.0795435	0.140171	0.021834	0.0974047	0.143996	0.228584	0.0454883	0.193888	0.282599	0.442565	0.0130063	0.0533996	0.0774361	0.120761
183	7.108	44.514	0.050696	0.136947	0.177605	0.240261	0.101432	0.291346	0.383662	0.530513	0.0200847	0.0639365	0.0871407	0.126085	0.0207002	0.0986863	0.142799	0.218308	0.0381185	0.180249	0.268069	0.429299	0.00989755	0.0569645	0.0914928	0.160446	0.0260639	0.121439	0.179129	0.279862	0.0531902	0.236856	0.345126	0.533789	0.0153426	0.0645353	0.0938782	0.144921
184	7.1095	45.166	0.0506459	0.140119	0.181211	0.243889	0.100434	0.286528	0.375801	0.51695	0.0199755	0.0569718	0.0751716	0.104728	0.0175412	0.095312	0.141755	0.222437	0.0334831	0.169629	0.255469	0.413771	0.00926879	0.0521539	0.082317	0.141447	0.0240571	0.108601	0.161439	0.255093	0.049331	0.20968	0.307561	0.484207	0.0147092	0.056247	0.0811412	0.126475
185	7.1109	45.818	0.0428423	0.112933	0.146628	0.199787	0.089156	0.251005	0.330036	0.456608	0.0192228	0.0590288	0.0788305	0.110813	0.0147601	0.0780525	0.116021	0.182008	0.0297019	0.153291	0.232302	0.378036	0.00796494	0.0480344	0.0775692	0.13546	0.0214547	0.0939907	0.139997	0.224793	0.0447948	0.187421	0.273851	0.432169	0.0129564	0.0520748	0.0752042	0.117297
186	7.1133	44.464	0.0509433	0.13836	0.179506	0.243077	0.101656	0.296481	0.392231	0.545962	0.0200635	0.0659148	0.0909726	0.133905	0.0209665	0.100217	0.145084	0.222011	0.0383929	0.182822	0.272244	0.436519	0.00990442	0.0575654	0.0926251	0.162694	0.025695	0.116939	0.170561	0.262739	0.0524532	0.229596	0.333247	0.512771	0.0151713	0.0631886	0.0917	0.141528
187	7.1148	45.116	0.0510385	0.13973	0.180518	0.242851	0.101226	0.286516	0.375268	0.515609	0.0200775	0.0571337	0.0753467	0.104903	0.0181047	0.0974658	0.144278	0.225117	0.0343601	0.173032	0.259936	0.41994	0.00943977	0.0528626	0.0834687	0.143778	0.0247678	0.114144	0.171388	0.274337	0.0504632	0.218854	0.322608	0.511296	0.0149572	0.058097	0.0839717	0.131701
188	7.1163	45.768	0.0412684	0.107342	0.139449	0.19062	0.0861472	0.238418	0.31285	0.43248	0.0186647	0.0560752	0.0745222	0.104191	0.0142436	0.073731	0.109378	0.171453	0.0288529	0.146048	0.220642	0.357935	0.0078877	0.0470052	0.0755684	0.130959	0.0211739	0.0909671	0.135066	0.216239	0.0442721	0.181625	0.265015	0.417888	0.0129347	0.0508603	0.0730324	0.11362
189	7.1185	44.414	0.0512975	0.141887	0.184682	0.251513	0.102005	0.305475	0.407773	0.575133	0.0200486	0.068605	0.0963852	0.145473	0.0207367	0.101171	0.146982	0.225328	0.0380744	0.18409	0.274789	0.441028	0.00982461	0.057785	0.0931042	0.16364	0.0253796	0.116981	0.173415	0.273312	0.0518745	0.228202	0.333607	0.520226	0.0150478	0.0625046	0.0906916	0.140796
190	7.1201	45.066	0.0513717	0.140226	0.181182	0.243747	0.10193	0.287672	0.376697	0.51746	0.0201793	0.057477	0.0758154	0.105572	0.0186771	0.0984559	0.145338	0.226482	0.0351723	0.175556	0.263588	0.425916	0.00958737	0.0538769	0.0851986	0.146981	0.0253684	0.115753	0.170941	0.267452	0.0514219	0.222607	0.325637	0.509649	0.0151436	0.0591227	0.085593	0.133456
191	7.1217	45.718	0.0399791	0.1033	0.134772	0.185598	0.0836616	0.228808	0.300494	0.416707	0.0181788	0.0536984	0.0711686	0.0992758	0.0137763	0.0719002	0.107094	0.168359	0.0281271	0.142154	0.214782	0.347961	0.00787919	0.0465252	0.0744194	0.128064	0.0209716	0.0898469	0.134511	0.217706	0.0439044	0.178955	0.262041	0.415706	0.0129573	0.050109	0.0717859	0.111871
192	7.1237	44.364	0.0516267	0.149476	0.196899	0.273011	0.102342	0.321055	0.435798	0.630207	0.0200367	0.0723529	0.10417	0.162901	0.0206653	0.10204	0.148643	0.22872	0.0378988	0.185762	0.278232	0.448105	0.00975693	0.0583432	0.094246	0.165923	0.024985	0.1115	0.163176	0.253419	0.0511121	0.219472	0.318144	0.491697	0.0148418	0.0606697	0.0876931	0.134986
193	7.1255	45.016	0.051589	0.139981	0.18075	0.24312	0.102437	0.287762	0.376477	0.51677	0.0202564	0.0577155	0.0761328	0.105976	0.0190553	0.0973981	0.142624	0.220629	0.0357386	0.174525	0.260725	0.419661	0.00969232	0.0538929	0.0852321	0.147257	0.0259807	0.12143	0.181531	0.288584	0.0526851	0.231726	0.340671	0.537098	0.0153684	0.060955	0.0884824	0.13829
194	7.127	45.668	0.0390477	0.10043	0.131719	0.182818	0.0818317	0.221619	0.291514	0.40596	0.0177964	0.051786	0.068505	0.0955023	0.0135221	0.0705592	0.10532	0.166161	0.0276931	0.139192	0.210345	0.34095	0.00787962	0.0462916	0.0738023	0.126402	0.0208847	0.0894737	0.134182	0.216996	0.0437555	0.177498	0.26035	0.413395	0.0130205	0.0496205	0.0710894	0.110596
195	7.129	44.314	0.051571	0.162151	0.219995	0.317422	0.102117	0.34367	0.479149	0.719141	0.0199551	0.0771285	0.114437	0.186614	0.020327	0.101292	0.147437	0.226636	0.0373866	0.184372	0.276292	0.445592	0.00959994	0.0578003	0.0936317	0.165455	0.0247039	0.109678	0.161634	0.254342	0.0506625	0.216015	0.313435	0.487017	0.0146859	0.0597233	0.0861004	0.132335
196	7.1307	44.966	0.0517657	0.140122	0.180931	0.243381	0.102871	0.288387	0.377161	0.517534	0.0203288	0.0580562	0.0766094	0.106681	0.0194327	0.0985087	0.144443	0.2238	0.0363361	0.177237	0.265193	0.427277	0.00982183	0.0549805	0.0870503	0.150409	0.0264217	0.121728	0.178724	0.276854	0.053555	0.233457	0.34037	0.528744	0.0155019	0.061804	0.0893983	0.138851
197	7.1324	45.618	0.0386408	0.0993437	0.130533	0.181682	0.0809223	0.217827	0.286696	0.400033	0.0175647	0.0504195	0.0665678	0.0927277	0.0134375	0.0708174	0.105576	0.166181	0.0275329	0.137782	0.207498	0.335205	0.00793717	0.0460118	0.0730533	0.124628	0.0208404	0.0889945	0.133965	0.21801	0.0436765	0.176409	0.259246	0.412749	0.0131035	0.0492984	0.0705971	0.109646
198	7.1342	44.265	0.0508566	0.172066	0.237989	0.350067	0.100737	0.360675	0.512873	0.787063	0.0196743	0.0809162	0.122875	0.205566	0.0196921	0.100846	0.148255	0.23007	0.0364997	0.184288	0.278201	0.451265	0.00943248	0.0581458	0.0944702	0.167025	0.0244049	0.107587	0.157889	0.247208	0.0501541	0.212116	0.307074	0.476258	0.0144988	0.0588715	0.0844746	0.129884
199	7.136	44.916	0.0519018	0.140091	0.180823	0.243127	0.103229	0.2888	0.377507	0.51772	0.020392	0.0584163	0.0771281	0.107419	0.0196986	0.098322	0.143394	0.220966	0.0367653	0.17712	0.26412	0.424343	0.00989515	0.0550072	0.0871539	0.150865	0.026759	0.1271	0.191078	0.305492	0.0542933	0.241748	0.356258	0.562135	0.0156488	0.063445	0.0921375	0.143857
200	7.1376	45.568	0.0388576	0.102144	0.134593	0.187009	0.0811707	0.220416	0.290792	0.406351	0.0175329	0.049931	0.0658367	0.0916584	0.0134268	0.0720269	0.108374	0.172634	0.0274835	0.138336	0.209044	0.339215	0.00799246	0.0463042	0.0733829	0.12492	0.0209084	0.0892556	0.133925	0.216271	0.0438114	0.176476	0.259031	0.411016	0.0132201	0.0492319	0.0704285	0.109162
201	7.1394	44.215	0.0493457	0.17304	0.240753	0.35533	0.0978566	0.362469	0.519296	0.801237	0.0191337	0.0821147	0.125878	0.211661	0.0189456	0.0975079	0.143339	0.22239	0.035385	0.179253	0.270658	0.439344	0.00916394	0.0567938	0.0923772	0.163395	0.0240665	0.106058	0.15785	0.253878	0.0495516	0.210039	0.305941	0.480009	0.0142871	0.05835	0.083789	0.129423
202	7.1412	44.867	0.0520167	0.139958	0.180627	0.242918	0.103542	0.289116	0.377725	0.517773	0.0204488	0.0588071	0.0776969	0.108283	0.0198543	0.0995917	0.145963	0.226041	0.0370777	0.17972	0.268962	0.433335	0.00999188	0.0560307	0.0889002	0.153923	0.027041	0.124653	0.182712	0.283323	0.0548299	0.239156	0.348192	0.541669	0.015714	0.0634596	0.0917692	0.142601
203	7.1431	45.519	0.0397106	0.111678	0.14939	0.208987	0.0826428	0.233198	0.310979	0.438305	0.0177242	0.0508052	0.0671625	0.0938424	0.0136482	0.0759957	0.114981	0.183328	0.0278317	0.142174	0.215009	0.348672	0.00813666	0.0467282	0.0738048	0.12542	0.0210073	0.0900539	0.135668	0.22085	0.0440147	0.177727	0.261451	0.416553	0.0133466	0.0494512	0.0707068	0.10976
204	7.1446	44.165	0.0471241	0.164183	0.22886	0.338201	0.093591	0.347166	0.497392	0.766104	0.0183454	0.0802378	0.122851	0.20521	0.0184861	0.0966769	0.142717	0.222324	0.0346489	0.178476	0.270477	0.440197	0.00900272	0.0566546	0.0922517	0.162985	0.022772	0.105472	0.156078	0.246063	0.0467446	0.208211	0.3048	0.477711	0.0135063	0.0573052	0.0828467	0.128545
205	7.1465	44.817	0.0521353	0.140188	0.180934	0.243323	0.103866	0.290038	0.378874	0.519194	0.0205118	0.0593418	0.0785037	0.109522	0.0199842	0.10015	0.146389	0.225775	0.0373271	0.180406	0.269457	0.432975	0.0100151	0.056074	0.0890523	0.154426	0.0270275	0.127172	0.190826	0.305839	0.054919	0.242798	0.356432	0.562026	0.0157568	0.0641454	0.0928177	0.144249
206	7.1483	45.469	0.0412334	0.123806	0.165731	0.230002	0.0852285	0.250872	0.336412	0.474562	0.0180858	0.0523875	0.069446	0.0973465	0.0138694	0.0794913	0.122521	0.19971	0.0281451	0.146688	0.224273	0.368226	0.00826106	0.0477865	0.0754393	0.128162	0.0212187	0.0914135	0.136894	0.220211	0.0444351	0.179845	0.263988	0.418518	0.0135122	0.0498745	0.07121	0.110537
207	7.1498	44.115	0.0444691	0.145764	0.200741	0.29393	0.0883986	0.316209	0.448646	0.683659	0.0173731	0.0755388	0.114698	0.188762	0.0176531	0.0931587	0.137865	0.214978	0.0333572	0.173379	0.263096	0.42836	0.0087163	0.0551389	0.0897951	0.158405	0.0225682	0.107185	0.160531	0.257755	0.0462818	0.210833	0.311805	0.494935	0.0132967	0.0574818	0.0836929	0.131383
208	7.1517	44.767	0.0522278	0.140102	0.180765	0.243071	0.104128	0.290634	0.379495	0.519773	0.0205634	0.0599091	0.0793717	0.110889	0.0198291	0.0976374	0.142935	0.221009	0.0371203	0.177803	0.265849	0.42762	0.0100051	0.0563513	0.0895735	0.15508	0.0270967	0.125061	0.183566	0.285459	0.05509	0.240095	0.347793	0.537317	0.0157733	0.0640416	0.0919786	0.140885
209	7.1536	45.419	0.0430708	0.130914	0.173323	0.237682	0.0881393	0.263221	0.351681	0.492879	0.0184587	0.0535723	0.0710215	0.0995497	0.0144429	0.0848352	0.129602	0.208164	0.0290203	0.152622	0.232169	0.37865	0.0084743	0.0484319	0.0762419	0.12957	0.0214829	0.0939997	0.141995	0.231285	0.0449664	0.184293	0.271861	0.433962	0.0137042	0.0507378	0.072556	0.113112
210	7.157	44.717	0.0523454	0.140241	0.180833	0.242952	0.104422	0.291738	0.380832	0.521365	0.020619	0.0606225	0.0804861	0.11269	0.0201797	0.098054	0.142635	0.219162	0.0376055	0.178351	0.26567	0.426054	0.0100485	0.0564371	0.0898425	0.155976	0.0270333	0.124754	0.184806	0.292866	0.0550011	0.240133	0.348706	0.541807	0.0157596	0.0641889	0.0921222	0.140936
211	7.159	45.369	0.0449129	0.134431	0.176451	0.240175	0.0909634	0.270776	0.359902	0.501458	0.0187979	0.0543882	0.072035	0.100857	0.014923	0.0857772	0.129823	0.207003	0.0296811	0.154065	0.233474	0.379814	0.0086008	0.0490081	0.0771667	0.131279	0.0217539	0.0955921	0.142942	0.228985	0.0455067	0.186949	0.274607	0.434809	0.013883	0.051337	0.0734534	0.114113
212	7.1622	44.667	0.0524604	0.140525	0.181223	0.24353	0.104701	0.29325	0.382866	0.524139	0.0206677	0.0614853	0.0818741	0.115009	0.0203111	0.0979531	0.142535	0.219281	0.0377701	0.178853	0.266614	0.427935	0.0100771	0.0570719	0.0909727	0.158015	0.0269101	0.123718	0.181492	0.283392	0.0548161	0.238272	0.344809	0.533647	0.0157188	0.0639813	0.0918125	0.140665
213	7.1643	45.319	0.0464798	0.136344	0.178117	0.241625	0.0933823	0.275498	0.364819	0.50641	0.0190814	0.0549832	0.0727616	0.101776	0.0156837	0.0891477	0.13345	0.210405	0.0307787	0.158405	0.238688	0.386418	0.00881649	0.0496184	0.0780354	0.133046	0.0221837	0.0994595	0.150774	0.246915	0.0464169	0.193768	0.286794	0.459212	0.0141094	0.0526189	0.0757646	0.11847
214	7.1663	45.971	0.0493784	0.136945	0.180964	0.251694	0.101674	0.304178	0.407043	0.57514	0.0214189	0.0714913	0.0978836	0.141849	0.0168689	0.0933633	0.138752	0.217398	0.033048	0.178729	0.272792	0.447593	0.0083128	0.0521948	0.0856456	0.153452	0.0232443	0.104128	0.151977	0.236332	0.0476659	0.207395	0.300173	0.463287	0.0132192	0.0565477	0.0822311	0.127605
215	7.1675	44.617	0.0526014	0.141014	0.181827	0.244228	0.104999	0.295306	0.385749	0.528202	0.0207135	0.0625427	0.0836149	0.118013	0.0206503	0.0999899	0.144818	0.221556	0.0382227	0.181214	0.26945	0.431389	0.0101182	0.057283	0.0914573	0.159449	0.0266445	0.122769	0.183621	0.297465	0.0543216	0.237701	0.347096	0.546281	0.0156325	0.0640258	0.0922508	0.142345
216	7.1695	45.269	0.0477477	0.13734	0.178751	0.241822	0.0954225	0.278547	0.367673	0.508804	0.0193215	0.0554397	0.0733033	0.102428	0.0163332	0.0925181	0.139022	0.220224	0.03171	0.163903	0.247911	0.403135	0.00900529	0.0509602	0.080242	0.137151	0.0228222	0.102602	0.153912	0.246923	0.0473926	0.198847	0.293079	0.465	0.0143254	0.0535516	0.0772483	0.12078
217	7.1716	45.921	0.0470548	0.128286	0.169167	0.235491	0.0972768	0.285411	0.38047	0.536089	0.0206736	0.0672318	0.0914173	0.131469	0.0160357	0.0867256	0.128993	0.202397	0.0317629	0.167963	0.255798	0.41889	0.00819753	0.0505	0.0823978	0.146325	0.0224379	0.100233	0.148841	0.239835	0.0465499	0.199899	0.291645	0.458457	0.0131399	0.054764	0.0796194	0.124188
218	7.1726	44.567	0.0528123	0.14169	0.182619	0.245148	0.105365	0.298114	0.389738	0.533946	0.0207613	0.0638372	0.0858024	0.121878	0.0208735	0.10155	0.147779	0.227007	0.0385232	0.184273	0.274853	0.440868	0.0101656	0.0583143	0.0932414	0.162629	0.0264547	0.120538	0.177084	0.277004	0.0539831	0.23382	0.339062	0.525783	0.0155462	0.063389	0.0912098	0.140373
219	7.1748	45.219	0.0487129	0.138062	0.179347	0.24229	0.0970534	0.280775	0.369825	0.510822	0.0195208	0.055844	0.0737932	0.103029	0.0170319	0.0950328	0.141927	0.223288	0.0327155	0.167609	0.252685	0.409724	0.00919979	0.0515855	0.081209	0.139151	0.0235542	0.107674	0.163503	0.267933	0.0485365	0.207673	0.308178	0.49411	0.0145824	0.05539	0.0802626	0.126137
220	7.177	45.871	0.0448443	0.118856	0.154554	0.210844	0.0930421	0.26513	0.349592	0.485202	0.0199286	0.0626715	0.084277	0.119429	0.0153413	0.0803876	0.119075	0.186418	0.0306264	0.157694	0.239039	0.389812	0.00807363	0.0489229	0.0793591	0.139522	0.0218516	0.0960527	0.141772	0.225235	0.0455734	0.191669	0.278725	0.436802	0.0130635	0.0530077	0.0766564	0.119312
221	7.1779	44.518	0.0530772	0.142733	0.183938	0.246812	0.105779	0.301878	0.395343	0.542587	0.0208053	0.0654196	0.0885562	0.126917	0.0211885	0.103692	0.150299	0.229748	0.0389382	0.1869	0.278182	0.445284	0.0101887	0.0584958	0.0936929	0.164061	0.0261925	0.118843	0.175905	0.279431	0.053477	0.231544	0.336947	0.525241	0.0154392	0.0629944	0.0907362	0.139881
222	7.1801	45.169	0.0494877	0.138786	0.180088	0.243153	0.0984262	0.2828	0.371955	0.513101	0.0196963	0.056252	0.0743178	0.103729	0.0178051	0.0971215	0.144152	0.225794	0.033801	0.171324	0.257708	0.417438	0.00939632	0.0524962	0.08271	0.142129	0.0241816	0.109424	0.162542	0.256276	0.0495103	0.211008	0.309814	0.487481	0.0147803	0.0563608	0.0814524	0.12727
223	7.1823	45.821	0.0427973	0.1114	0.144292	0.196307	0.0891332	0.248594	0.326113	0.450099	0.0192313	0.0588675	0.0785711	0.110299	0.0146752	0.0765837	0.113857	0.178661	0.0296098	0.151179	0.229005	0.372388	0.00800449	0.0480234	0.0774417	0.134832	0.0215689	0.094701	0.141746	0.229859	0.0450625	0.188267	0.275831	0.437634	0.0130687	0.0521372	0.0752913	0.117625
224	7.1831	44.468	0.0534863	0.144912	0.186858	0.250788	0.10636	0.307975	0.404729	0.557721	0.0208568	0.0675281	0.0923271	0.13404	0.0214617	0.103511	0.149711	0.228754	0.0391744	0.187214	0.278576	0.4463	0.0101581	0.0586648	0.0941685	0.165293	0.0258966	0.115181	0.168179	0.260637	0.0529022	0.22574	0.326459	0.50352	0.0152956	0.0619358	0.0891194	0.136915
225	7.1853	45.12	0.0501098	0.139188	0.180309	0.243099	0.0995726	0.284248	0.373304	0.514195	0.0198479	0.0566279	0.0747831	0.104309	0.0182487	0.0981501	0.145486	0.227554	0.0344764	0.173541	0.260946	0.422564	0.00953279	0.0532158	0.0839151	0.144475	0.0248587	0.115996	0.175282	0.283034	0.050584	0.221588	0.32839	0.523319	0.0150223	0.0583237	0.0847306	0.133631
226	7.1876	45.772	0.0409891	0.105753	0.137422	0.188104	0.0857076	0.235636	0.309025	0.427131	0.0186089	0.0558242	0.0741999	0.103722	0.0141803	0.0732496	0.108765	0.170597	0.0287988	0.14523	0.219399	0.355798	0.00795492	0.0471846	0.0757102	0.130841	0.0212959	0.0919939	0.136869	0.219242	0.044551	0.182884	0.267104	0.421643	0.0130476	0.0509705	0.0731946	0.113886
227	7.1883	44.418	0.0539408	0.14813	0.191455	0.257784	0.106948	0.316375	0.418393	0.581447	0.0208905	0.0702022	0.0973336	0.144024	0.0213184	0.103988	0.15068	0.230461	0.0389495	0.187998	0.280146	0.449189	0.0100813	0.0588058	0.0945399	0.166131	0.0256903	0.116315	0.173467	0.277687	0.0525309	0.2266	0.331045	0.519502	0.0152061	0.0617733	0.0891363	0.13791
228	7.1906	45.07	0.0505884	0.139268	0.180197	0.242761	0.100494	0.28512	0.373917	0.514393	0.019977	0.0569544	0.0751973	0.104827	0.0190143	0.100692	0.148032	0.229732	0.0355839	0.177565	0.265997	0.42938	0.00974288	0.0541705	0.085475	0.147558	0.0254821	0.117978	0.174354	0.272232	0.051622	0.225502	0.330894	0.518634	0.0152141	0.0593082	0.0862711	0.135215
229	7.1929	45.722	0.0394471	0.101414	0.132793	0.183856	0.0827891	0.225225	0.296095	0.411584	0.0180574	0.0532823	0.0706668	0.0986607	0.0137739	0.0713258	0.106169	0.166901	0.0281496	0.14131	0.21337	0.345537	0.00794131	0.0466781	0.0745478	0.12802	0.0211299	0.0908533	0.136232	0.221197	0.0442357	0.180534	0.264645	0.420225	0.0130766	0.05034	0.0720997	0.112366
230	7.1934	44.368	0.0544384	0.154208	0.200715	0.272788	0.10755	0.329674	0.44097	0.622821	0.0209177	0.073765	0.104279	0.158498	0.0213357	0.106676	0.155254	0.238233	0.0389774	0.192185	0.287431	0.461936	0.0100694	0.0596975	0.0961509	0.169209	0.0254729	0.112441	0.164534	0.256355	0.0520687	0.220375	0.318915	0.493723	0.0150552	0.0605048	0.0871262	0.133866
231	7.1959	45.02	0.0510096	0.13951	0.180365	0.24286	0.101339	0.286177	0.374899	0.51527	0.0201006	0.0573471	0.0757071	0.105512	0.0196031	0.104308	0.152894	0.236245	0.0365121	0.18297	0.2738	0.441155	0.00992892	0.0552771	0.0872961	0.151066	0.0259587	0.123547	0.186228	0.299215	0.0526184	0.23443	0.347273	0.551517	0.0154033	0.0610709	0.0891289	0.140552
232	7.1983	45.672	0.0382685	0.0972734	0.128013	0.178933	0.0804915	0.215817	0.283957	0.396343	0.0175979	0.0510136	0.0674912	0.0941276	0.0134316	0.0697794	0.104272	0.164701	0.0275794	0.137941	0.208374	0.337709	0.00793994	0.0463532	0.0737269	0.125915	0.0210225	0.0899515	0.134485	0.216448	0.0440309	0.178329	0.261052	0.413106	0.0131246	0.0497349	0.0711845	0.110532
233	7.1986	44.318	0.0545681	0.163141	0.216361	0.302255	0.107571	0.347628	0.474693	0.691371	0.0208554	0.0782165	0.113654	0.179627	0.0211473	0.106209	0.15416	0.236139	0.0386597	0.191143	0.28588	0.460293	0.00992897	0.0592147	0.0957373	0.169504	0.0252251	0.112487	0.167655	0.269162	0.0515933	0.220034	0.320879	0.503957	0.0149238	0.0601801	0.0868132	0.134021
234	7.2011	44.97	0.0513829	0.139853	0.180713	0.243248	0.102103	0.287341	0.376129	0.5166	0.0202191	0.0577885	0.0763136	0.106347	0.019856	0.103761	0.151815	0.234362	0.036914	0.183193	0.273962	0.441166	0.0100293	0.0559246	0.0883764	0.1529	0.0263511	0.122708	0.180599	0.279668	0.0534005	0.234359	0.343406	0.535103	0.0155177	0.0615875	0.0895777	0.140235
235	7.2036	45.622	0.0376112	0.0941948	0.123575	0.172715	0.0791083	0.208757	0.273854	0.381554	0.0172833	0.0491524	0.0647653	0.0900244	0.0133618	0.0698881	0.104497	0.165257	0.0274257	0.136587	0.205945	0.33324	0.00798258	0.0461311	0.0731246	0.124463	0.0210014	0.0903941	0.136284	0.222324	0.0439941	0.178599	0.26271	0.418773	0.0132201	0.0496301	0.0710741	0.110579
236	7.2039	44.268	0.0541473	0.17271	0.235178	0.341022	0.106649	0.36641	0.513128	0.774169	0.0206323	0.0828658	0.1241	0.203904	0.0206308	0.106534	0.156022	0.240979	0.0379585	0.192406	0.289715	0.468838	0.00979305	0.0597932	0.0969413	0.171579	0.0251334	0.110308	0.161688	0.252367	0.0513202	0.216843	0.313837	0.486362	0.0147802	0.0596055	0.0857835	0.13188
237	7.2064	44.92	0.0517003	0.139926	0.180748	0.243354	0.102778	0.288133	0.376853	0.5172	0.0203279	0.0582337	0.0769179	0.107192	0.0201466	0.10496	0.153347	0.236116	0.0374116	0.185127	0.276539	0.444668	0.0101276	0.0563963	0.0892073	0.154609	0.026689	0.128321	0.192787	0.30579	0.0541483	0.242381	0.359141	0.569386	0.0156681	0.0630877	0.092277	0.146089
238	7.2088	45.572	0.037556	0.0951298	0.124768	0.173379	0.0788575	0.208206	0.272914	0.379235	0.0171701	0.0481782	0.0632428	0.0875025	0.013337	0.0707322	0.106098	0.168692	0.0273493	0.136063	0.205005	0.331972	0.00804577	0.0460719	0.072808	0.123598	0.0210561	0.0901788	0.134997	0.21726	0.0440974	0.178017	0.26103	0.413476	0.0133229	0.0494719	0.0707554	0.109711
239	7.2089	44.218	0.0531025	0.179339	0.247193	0.362382	0.10462	0.378787	0.538367	0.824379	0.0202362	0.0862179	0.131538	0.219743	0.0199768	0.104562	0.153689	0.238001	0.037003	0.189697	0.286404	0.464567	0.00956754	0.0591072	0.0959907	0.170046	0.0251021	0.111987	0.166119	0.263725	0.0512034	0.219455	0.319752	0.500195	0.0146712	0.0598655	0.0866137	0.134134
240	7.2115	44.87	0.0520161	0.140259	0.18105	0.243545	0.103447	0.289395	0.378213	0.518581	0.0204383	0.0587773	0.0776833	0.108302	0.0201575	0.102163	0.149395	0.230904	0.0374313	0.182234	0.272399	0.438837	0.0101268	0.0563998	0.0893304	0.154789	0.0269181	0.127611	0.189624	0.299216	0.0546327	0.241831	0.356622	0.566857	0.0157416	0.0632515	0.0923462	0.146841
241	7.2141	44.169	0.0514558	0.17905	0.247602	0.363361	0.101463	0.378424	0.540376	0.829401	0.0196519	0.0870018	0.133467	0.223175	0.0193493	0.0993127	0.145837	0.226172	0.0359731	0.182868	0.276186	0.448682	0.00928275	0.0576771	0.0938025	0.165953	0.0251715	0.112059	0.164336	0.256158	0.0511731	0.220307	0.3205	0.49854	0.0145458	0.0600017	0.0872414	0.135685
242	7.2141	45.522	0.0381087	0.103331	0.138802	0.196496	0.0798139	0.218695	0.290638	0.40968	0.0172823	0.0487428	0.0641474	0.0891245	0.0135349	0.0745336	0.113482	0.182584	0.0276437	0.140135	0.212288	0.345308	0.0081725	0.046685	0.0735924	0.124741	0.0211509	0.0912036	0.137241	0.222781	0.0442911	0.179585	0.264128	0.420221	0.0134507	0.0497362	0.0711167	0.110537
243	7.2168	44.82	0.0522724	0.14013	0.180758	0.24312	0.104012	0.290019	0.378652	0.518684	0.0205357	0.0593059	0.0784391	0.1094	0.0198053	0.100512	0.147643	0.228859	0.0370588	0.180314	0.270021	0.435093	0.0100992	0.0564778	0.0894854	0.154769	0.0269314	0.127795	0.191592	0.305121	0.0547246	0.242306	0.357116	0.56573	0.015773	0.0635491	0.0923311	0.145076
244	7.2192	44.119	0.0490856	0.171647	0.238039	0.349861	0.0969621	0.3646	0.520967	0.798713	0.0188362	0.0850798	0.130281	0.21661	0.0186738	0.0989435	0.146004	0.226987	0.0349857	0.182375	0.276439	0.449881	0.00907715	0.057181	0.0930739	0.16461	0.0243549	0.122921	0.187363	0.304194	0.0492136	0.23512	0.352837	0.568868	0.0139522	0.0614549	0.0909546	0.145737
245	7.2194	45.472	0.0392039	0.11285	0.152004	0.213602	0.0816679	0.232039	0.310504	0.439022	0.0175282	0.0497887	0.0656987	0.0916606	0.0139088	0.0813865	0.1257	0.204483	0.0282321	0.14841	0.226811	0.371763	0.00837236	0.0479854	0.0755009	0.127961	0.0213717	0.0932468	0.140087	0.225361	0.0447286	0.182694	0.268809	0.42689	0.0136211	0.0502972	0.0718872	0.112058
246	7.2219	44.771	0.0525494	0.140688	0.181466	0.244038	0.104609	0.291674	0.380707	0.521327	0.0206403	0.0600202	0.0794941	0.111015	0.02	0.0996092	0.145533	0.224533	0.0373282	0.179406	0.267842	0.430481	0.0101249	0.0565672	0.0897142	0.155248	0.0270404	0.125472	0.18376	0.283458	0.0549692	0.239345	0.347577	0.53681	0.0157994	0.0632875	0.0910381	0.140074
247	7.2243	44.069	0.0461786	0.154691	0.213396	0.312727	0.091361	0.334897	0.475633	0.724362	0.017811	0.0802236	0.121957	0.200413	0.0179963	0.0954608	0.14147	0.221175	0.0338358	0.178257	0.271394	0.443465	0.00879558	0.0562051	0.0916133	0.161745	0.0245049	0.130278	0.199025	0.321237	0.0493197	0.245647	0.37181	0.602342	0.013858	0.0628807	0.0941992	0.153073
248	7.2246	45.422	0.0406002	0.119915	0.160501	0.223459	0.0839128	0.243314	0.325675	0.459311	0.0178131	0.0507979	0.0671491	0.0939101	0.0143364	0.0855212	0.131751	0.213143	0.0288794	0.153204	0.234019	0.383123	0.00854673	0.0487643	0.0766122	0.129897	0.0215781	0.0946415	0.142535	0.23084	0.0451352	0.185389	0.273102	0.434553	0.0137809	0.0508862	0.0728355	0.113462
249	7.2271	44.721	0.0527826	0.140304	0.1807	0.242761	0.105121	0.292231	0.380946	0.520922	0.0207264	0.060684	0.0804859	0.112548	0.02	0.0999517	0.146046	0.225106	0.0374127	0.180078	0.268821	0.431546	0.0101559	0.0569751	0.0904151	0.156472	0.0268207	0.123715	0.183073	0.287611	0.0546145	0.236818	0.344185	0.533919	0.0157491	0.0629952	0.0902315	0.138232
250	7.2299	45.373	0.0420391	0.124757	0.165975	0.229501	0.0861734	0.251936	0.336587	0.473126	0.0180917	0.0516761	0.0683741	0.0957458	0.0149619	0.0885435	0.134416	0.214252	0.029772	0.156885	0.238039	0.387281	0.00872405	0.0493776	0.0775019	0.131604	0.0218445	0.0967791	0.144789	0.231584	0.0456849	0.188823	0.277665	0.43966	0.0139571	0.0515809	0.0739842	0.115201
251	7.2323	44.671	0.0530997	0.141392	0.182129	0.244625	0.105778	0.295026	0.384702	0.526015	0.0208409	0.0617277	0.0820909	0.115128	0.0204613	0.10277	0.150145	0.231197	0.038065	0.184542	0.275639	0.442385	0.0102855	0.0582094	0.092488	0.160292	0.0266682	0.120199	0.17544	0.271493	0.0543509	0.231886	0.334878	0.516289	0.015688	0.0623207	0.0891169	0.136242
252	7.2351	45.323	0.0434392	0.128354	0.169861	0.233489	0.0883827	0.25887	0.345023	0.483312	0.0183621	0.0524823	0.0694712	0.0973307	0.0156209	0.0894262	0.13404	0.211664	0.0306685	0.158398	0.238887	0.387305	0.00889299	0.0498483	0.0782317	0.133116	0.0222465	0.100105	0.151471	0.246617	0.0464894	0.194662	0.287954	0.459879	0.01416	0.0526698	0.0759215	0.118794
253	7.2374	44.621	0.0533832	0.141234	0.181559	0.243409	0.106336	0.296406	0.386113	0.527252	0.0209283	0.0627097	0.0836422	0.117695	0.0205879	0.100755	0.146154	0.223874	0.0381634	0.181737	0.270364	0.433106	0.010216	0.0576476	0.0918212	0.159711	0.0265024	0.120924	0.180499	0.289569	0.0540827	0.232971	0.33996	0.534262	0.0156435	0.0625124	0.0896673	0.138363
254	7.2378	45.975	0.0507122	0.140807	0.185741	0.258017	0.104111	0.31268	0.418857	0.593193	0.0218177	0.0734479	0.101089	0.147704	0.0168682	0.0909449	0.134987	0.211569	0.0330064	0.175304	0.267333	0.438832	0.00834865	0.0519782	0.0852394	0.152473	0.023208	0.103476	0.151548	0.23718	0.0476978	0.20556	0.29774	0.461525	0.013269	0.0560542	0.0813932	0.126317
255	7.2403	45.273	0.0447103	0.131162	0.172869	0.23665	0.0904381	0.264569	0.351863	0.49144	0.0186167	0.0532352	0.0704886	0.0987716	0.016375	0.0923891	0.138948	0.220561	0.0317081	0.163566	0.247534	0.403181	0.00909766	0.0512058	0.0804549	0.137276	0.0228741	0.103171	0.154061	0.245044	0.0474502	0.199648	0.293979	0.464837	0.0143719	0.0535917	0.077409	0.121183
256	7.2426	44.571	0.0537991	0.142868	0.183692	0.246196	0.107112	0.300641	0.391999	0.535664	0.0210485	0.0642	0.0860353	0.121725	0.0209039	0.104774	0.152746	0.234633	0.038681	0.187936	0.280574	0.450136	0.0103437	0.059241	0.0944801	0.164556	0.0263313	0.117307	0.171576	0.266963	0.0537578	0.227607	0.329249	0.509996	0.0155517	0.0617139	0.0884622	0.135823
257	7.2431	45.925	0.0477702	0.129085	0.169248	0.23383	0.0985665	0.287889	0.382828	0.537586	0.0208799	0.0680389	0.0926685	0.133573	0.0160256	0.085967	0.128197	0.201838	0.0317372	0.167118	0.254969	0.418322	0.00827033	0.0509122	0.0829924	0.147026	0.0224812	0.0998344	0.148313	0.238578	0.0466687	0.198722	0.289756	0.45596	0.0131987	0.0543681	0.0789498	0.1233
258	7.2455	45.223	0.0458301	0.13328	0.175008	0.238712	0.0922886	0.269185	0.357171	0.497485	0.0188509	0.0539181	0.071398	0.100025	0.0169795	0.0943588	0.140913	0.221976	0.032573	0.166308	0.25073	0.40702	0.00927114	0.0516536	0.0811343	0.13874	0.0235138	0.107979	0.163372	0.265003	0.0484437	0.207864	0.308165	0.492083	0.0146022	0.0552612	0.0801929	0.126131
259	7.2478	44.521	0.054197	0.143409	0.184044	0.246172	0.107791	0.303839	0.39627	0.541449	0.0211397	0.0657213	0.088584	0.126219	0.0213184	0.105222	0.152464	0.23304	0.0391533	0.188548	0.280574	0.449407	0.0103557	0.0591312	0.0944801	0.165242	0.0261616	0.118126	0.176165	0.28268	0.0534631	0.228743	0.334077	0.52536	0.0154883	0.0618499	0.0889478	0.137505
260	7.2484	45.875	0.0450334	0.118077	0.152884	0.207615	0.0933721	0.264318	0.347701	0.481083	0.0199788	0.0628291	0.0845438	0.119877	0.0154126	0.0810185	0.120442	0.189204	0.0307573	0.15879	0.241251	0.394082	0.00816453	0.0495209	0.0802579	0.14089	0.0219286	0.0965663	0.142858	0.227733	0.0458031	0.192035	0.279634	0.439633	0.0131516	0.0529515	0.0765562	0.119341
261	7.2507	45.173	0.0467839	0.134744	0.1764	0.239946	0.093915	0.272687	0.361026	0.50169	0.0190617	0.0545222	0.0721872	0.101082	0.0176604	0.0987798	0.147892	0.233459	0.0336113	0.173223	0.262038	0.426798	0.00949869	0.0532959	0.083842	0.143799	0.0241816	0.111373	0.16557	0.260563	0.049489	0.213469	0.314365	0.495451	0.0148206	0.0565373	0.0820208	0.128879
262	7.2529	44.471	0.0547751	0.146098	0.187621	0.250992	0.108735	0.310672	0.406269	0.556668	0.0212614	0.0679265	0.0923127	0.132894	0.0215169	0.10759	0.156327	0.239459	0.0394277	0.192503	0.287177	0.460549	0.0103837	0.0601525	0.0962701	0.168512	0.0259615	0.11461	0.167846	0.26137	0.0530774	0.223408	0.323517	0.501616	0.0153762	0.0609204	0.0875462	0.134638
263	7.2537	45.825	0.0425875	0.11018	0.142712	0.194336	0.0887767	0.246572	0.323445	0.44648	0.0191765	0.0587687	0.078543	0.110417	0.0146126	0.0760715	0.113357	0.178437	0.0295267	0.150441	0.228219	0.371773	0.00807765	0.0483797	0.0778988	0.135285	0.0216245	0.0950717	0.142619	0.231951	0.0451908	0.188563	0.276565	0.439525	0.0131374	0.0520776	0.0751862	0.117499
264	7.256	45.123	0.0476487	0.136074	0.177667	0.2411	0.0954172	0.2759	0.364591	0.505498	0.0192647	0.0551356	0.0729915	0.102157	0.0183972	0.102355	0.151779	0.237152	0.0347006	0.177979	0.267956	0.434415	0.00970473	0.0539584	0.0848801	0.146116	0.0247596	0.118392	0.181143	0.297674	0.0504253	0.224713	0.335899	0.541054	0.0150463	0.058568	0.0856547	0.136133
265	7.258	44.422	0.0553909	0.14889	0.19123	0.255797	0.109663	0.318353	0.417919	0.575365	0.0213604	0.0704619	0.0968147	0.141372	0.021786	0.107634	0.15561	0.237479	0.039676	0.192539	0.286565	0.459363	0.010333	0.0598404	0.0960044	0.168841	0.0258352	0.115889	0.174089	0.282996	0.0528619	0.225403	0.330237	0.522615	0.0153119	0.061164	0.0881681	0.136642
266	7.2589	45.775	0.0404035	0.103843	0.135414	0.186405	0.0846877	0.231978	0.30466	0.422251	0.0184512	0.0553896	0.0737372	0.103276	0.0141009	0.0736051	0.109877	0.173113	0.0287166	0.145643	0.220649	0.358551	0.0080304	0.0476407	0.076309	0.131559	0.0213976	0.0929361	0.138838	0.223309	0.0447566	0.184287	0.269654	0.426533	0.0131397	0.0510979	0.0734354	0.114322
267	7.2612	45.073	0.0484166	0.136962	0.178396	0.241641	0.0967765	0.278435	0.367199	0.508089	0.0194533	0.0557032	0.0737251	0.103112	0.0190086	0.103744	0.153588	0.239757	0.0355688	0.181189	0.27281	0.442448	0.00987382	0.0551662	0.0869251	0.1499	0.0252654	0.117049	0.173101	0.270345	0.0511842	0.224136	0.329443	0.516243	0.0151812	0.058942	0.085884	0.134886
268	7.2631	44.372	0.0560453	0.153865	0.198334	0.266426	0.110577	0.33003	0.436686	0.607664	0.021444	0.0738437	0.103048	0.153679	0.0216569	0.108464	0.157787	0.242099	0.0395115	0.194709	0.291126	0.468036	0.0102941	0.060711	0.0975566	0.171446	0.025793	0.112607	0.164622	0.256357	0.0527193	0.220454	0.318774	0.493603	0.0152054	0.0602842	0.0866823	0.133147
269	7.2642	45.725	0.0385666	0.0979457	0.128708	0.179621	0.0812194	0.21887	0.287923	0.401319	0.0178076	0.0524212	0.0695844	0.0972878	0.0136862	0.0703559	0.104901	0.165437	0.0280096	0.139877	0.211412	0.342988	0.00799231	0.0468844	0.0747667	0.128113	0.0212281	0.0918387	0.138179	0.225665	0.0444286	0.181996	0.267396	0.425834	0.0131664	0.0505172	0.0724491	0.112948
270	7.2663	45.024	0.0490823	0.137715	0.179031	0.242048	0.0979881	0.280625	0.369466	0.51031	0.0196266	0.0562593	0.0744542	0.104083	0.0195613	0.105934	0.155366	0.240366	0.0364172	0.184075	0.275768	0.44547	0.0100316	0.0555907	0.0876381	0.151676	0.0255871	0.122857	0.18767	0.30766	0.0518911	0.233299	0.348569	0.559559	0.015343	0.0606369	0.0890219	0.141471
271	7.2683	44.322	0.0564485	0.161183	0.21018	0.28693	0.11107	0.345709	0.464314	0.660352	0.0214516	0.0780857	0.111459	0.171462	0.0215488	0.109069	0.158193	0.242076	0.0393301	0.195151	0.29162	0.469075	0.010167	0.0603022	0.0972064	0.171741	0.0256761	0.114252	0.171111	0.2777	0.0525156	0.223044	0.326177	0.515022	0.015122	0.0606752	0.08752	0.13551
272	7.2695	45.675	0.03713	0.091316	0.119721	0.168125	0.078413	0.205515	0.269299	0.375106	0.0172556	0.0495717	0.0654891	0.0911961	0.0133657	0.06873	0.102364	0.161166	0.0274632	0.135993	0.204886	0.331343	0.00797806	0.0462017	0.0733499	0.125047	0.0211654	0.0909562	0.135858	0.2183	0.044293	0.179967	0.263487	0.416526	0.0132273	0.049964	0.071518	0.111134
273	7.2715	44.974	0.0497078	0.138286	0.17951	0.242455	0.0991418	0.282572	0.371409	0.512152	0.0197968	0.0568412	0.0752192	0.105099	0.0199227	0.108456	0.158986	0.245418	0.0370317	0.188061	0.281716	0.454481	0.0101824	0.0566029	0.0892888	0.154717	0.0261727	0.12278	0.181111	0.280585	0.0529886	0.234274	0.345057	0.539744	0.0154938	0.0612692	0.089711	0.141739
274	7.2734	44.272	0.0563354	0.170213	0.227355	0.321829	0.110685	0.364484	0.501454	0.738984	0.0213084	0.0830374	0.122125	0.195694	0.0214453	0.111032	0.161633	0.247919	0.0392102	0.198364	0.297467	0.479653	0.0101215	0.060916	0.0984517	0.174358	0.0257582	0.112116	0.16348	0.253532	0.0525461	0.220393	0.31829	0.491319	0.0150184	0.0602578	0.0868204	0.133478
275	7.2747	45.626	0.0362188	0.0851864	0.109051	0.14841	0.0765135	0.193492	0.249904	0.341587	0.0168466	0.0469782	0.0615073	0.0847011	0.0132314	0.0685661	0.102533	0.162376	0.0272063	0.134407	0.202482	0.32759	0.00800826	0.0460276	0.0728266	0.123682	0.0211427	0.0915077	0.137821	0.224656	0.0442519	0.180453	0.265583	0.423195	0.013316	0.0499134	0.0715004	0.111409
276	7.2767	44.924	0.0502734	0.138761	0.179817	0.242504	0.100212	0.284332	0.373157	0.513706	0.0199608	0.0574407	0.0760149	0.106166	0.0199156	0.107555	0.157705	0.243518	0.037121	0.187338	0.280662	0.452659	0.0102482	0.05697	0.0899007	0.155698	0.0262894	0.128173	0.197722	0.326282	0.053352	0.242065	0.364979	0.59404	0.0155954	0.0626696	0.0926599	0.149829
277	7.2784	44.222	0.0557328	0.179289	0.244852	0.356255	0.109434	0.382501	0.538036	0.815203	0.0210301	0.0878087	0.132595	0.21882	0.0207089	0.108227	0.158343	0.243971	0.0381871	0.195021	0.29358	0.47482	0.00987379	0.0603423	0.0977356	0.173033	0.0259142	0.116607	0.174014	0.279747	0.0527802	0.227823	0.333597	0.524939	0.0149821	0.0615952	0.0892746	0.139125
278	7.2798	45.576	0.0358325	0.0827416	0.104248	0.137729	0.0756131	0.187513	0.239681	0.322146	0.0166133	0.0452672	0.0587977	0.0801274	0.0132422	0.0692299	0.104055	0.166285	0.027173	0.133993	0.201972	0.327538	0.00807055	0.0460214	0.072611	0.122999	0.0211627	0.0915244	0.137159	0.220857	0.0442924	0.180047	0.264381	0.419234	0.0134069	0.0497521	0.0712068	0.110718
279	7.2818	44.874	0.0508154	0.139186	0.180107	0.242662	0.101247	0.286064	0.374847	0.515284	0.0201206	0.0580847	0.0768861	0.107369	0.0199845	0.106499	0.156605	0.242703	0.0372662	0.186692	0.28006	0.452234	0.0102639	0.0572142	0.0904041	0.156548	0.0265698	0.12672	0.189452	0.301753	0.0539429	0.239836	0.356473	0.573963	0.0156811	0.0625312	0.0919334	0.148583
280	7.2835	44.172	0.0547477	0.184259	0.253042	0.36947	0.107416	0.392501	0.557094	0.850227	0.0206266	0.0908042	0.138774	0.23085	0.0200778	0.103141	0.150954	0.233254	0.0371312	0.188614	0.284367	0.461249	0.00958477	0.0590413	0.0958429	0.169658	0.026219	0.119956	0.175949	0.272918	0.0532121	0.233091	0.340466	0.530319	0.0149399	0.0625079	0.0912056	0.143022
281	7.2851	45.526	0.0359755	0.0847144	0.107286	0.14226	0.0757473	0.189143	0.242317	0.326357	0.0165713	0.0447451	0.0579797	0.078815	0.0134382	0.0742939	0.113089	0.182197	0.0274807	0.139261	0.210914	0.343233	0.00821686	0.0467024	0.073468	0.124286	0.0212623	0.0927061	0.140176	0.22882	0.0444877	0.182029	0.268623	0.429028	0.0135354	0.0501071	0.0717417	0.111986
282	7.2869	44.824	0.0512938	0.139443	0.180195	0.24253	0.102188	0.287525	0.376233	0.51645	0.0202717	0.0587482	0.077801	0.108669	0.0197956	0.103294	0.152214	0.236538	0.0370393	0.183075	0.274736	0.443677	0.010241	0.0571258	0.090284	0.155985	0.0265591	0.127842	0.194415	0.314628	0.0540103	0.241479	0.359683	0.57653	0.015716	0.0629262	0.09199	0.146146
283	7.2886	44.122	0.0531328	0.183981	0.25316	0.369707	0.104252	0.39196	0.558029	0.8524	0.020037	0.0913998	0.1401	0.232883	0.0191956	0.0997143	0.146895	0.228208	0.0358304	0.184443	0.279306	0.45438	0.00929752	0.0580606	0.0943571	0.166734	0.025849	0.134683	0.205484	0.332844	0.0516934	0.254471	0.383557	0.619507	0.0144726	0.0649091	0.0970067	0.156902
284	7.2904	45.476	0.0365428	0.0894541	0.114622	0.153815	0.0766589	0.195636	0.252587	0.343483	0.0166665	0.045008	0.0583934	0.0795953	0.0138177	0.0803197	0.123674	0.200846	0.0280782	0.146539	0.223526	0.366104	0.00841543	0.0479133	0.0752326	0.127227	0.0214197	0.093933	0.141136	0.227173	0.0448009	0.183854	0.270709	0.430065	0.0136775	0.0504363	0.072182	0.11265
285	7.292	44.774	0.0517712	0.139928	0.180641	0.242976	0.103128	0.289442	0.378324	0.51864	0.0204242	0.0595366	0.0789226	0.110312	0.0196287	0.0992877	0.145565	0.225362	0.0368075	0.178027	0.266213	0.428662	0.0101682	0.056622	0.0895355	0.154446	0.0265504	0.122581	0.17996	0.278385	0.0540169	0.234135	0.341152	0.528866	0.0156961	0.061932	0.0892909	0.137968
286	7.2937	44.072	0.0507025	0.177126	0.244437	0.357623	0.0996342	0.378344	0.538953	0.822629	0.0192075	0.0891671	0.136378	0.225615	0.0187629	0.0981583	0.144675	0.225017	0.0350538	0.182717	0.277283	0.45218	0.00907846	0.0572345	0.093161	0.164722	0.026173	0.142776	0.216411	0.344195	0.0521745	0.266565	0.403155	0.649237	0.0144344	0.0666367	0.10081	0.164751
287	7.2955	45.426	0.0374047	0.0945925	0.12207	0.164948	0.0780637	0.203397	0.264249	0.361925	0.0168349	0.0455903	0.0592752	0.0810978	0.0142822	0.0837048	0.127981	0.20631	0.0287357	0.150423	0.228879	0.374155	0.00857221	0.0485171	0.076089	0.128803	0.0216081	0.0957886	0.144858	0.23603	0.0451767	0.187079	0.276498	0.441627	0.0138321	0.0511004	0.0733542	0.114576
288	7.2972	44.724	0.0522179	0.140399	0.181102	0.243442	0.104023	0.291386	0.380508	0.521106	0.0205727	0.060404	0.0801863	0.112212	0.0197588	0.0985289	0.144056	0.22258	0.0369968	0.177484	0.265014	0.426092	0.0101901	0.0568582	0.0899898	0.15525	0.0263942	0.122459	0.183566	0.293856	0.0538157	0.233836	0.342728	0.538123	0.01568	0.0619582	0.0891173	0.137495
289	7.3008	45.376	0.0384188	0.10006	0.130153	0.177384	0.0797227	0.212079	0.277339	0.382676	0.0170459	0.046434	0.0605627	0.0832862	0.0148278	0.0870509	0.13197	0.210703	0.0295343	0.154788	0.234807	0.382641	0.00877365	0.0494627	0.0774746	0.131229	0.021869	0.0978697	0.146597	0.234288	0.0457225	0.190437	0.28043	0.444379	0.014007	0.051751	0.0744117	0.116178
290	7.3023	44.675	0.0526505	0.140717	0.181232	0.243263	0.104878	0.2933	0.382567	0.523206	0.0207112	0.0613422	0.0815781	0.114364	0.019973	0.100479	0.147095	0.227148	0.0373568	0.180679	0.270018	0.433847	0.0102657	0.0577586	0.0915094	0.157994	0.0262649	0.11839	0.173506	0.269323	0.0535942	0.227701	0.330023	0.510865	0.01562	0.0610048	0.0874576	0.134008
291	7.3059	45.326	0.0395116	0.105566	0.138378	0.190264	0.0815337	0.221058	0.290801	0.40395	0.0172835	0.0474317	0.0620895	0.0858513	0.0154478	0.0878705	0.131688	0.208301	0.030352	0.156072	0.235351	0.382118	0.0089135	0.0497494	0.0779191	0.132289	0.0222794	0.101621	0.153432	0.247825	0.0465088	0.196585	0.290955	0.463893	0.0142072	0.0528383	0.0763648	0.119798
292	7.3074	44.625	0.0531225	0.141589	0.182194	0.244313	0.1058	0.296204	0.386185	0.527733	0.0208625	0.0625348	0.0833872	0.117252	0.020303	0.102019	0.148552	0.228144	0.0378356	0.182693	0.27227	0.436521	0.0103015	0.0580559	0.0921745	0.159803	0.0261936	0.119107	0.177339	0.281466	0.0535078	0.22859	0.333598	0.52236	0.0156027	0.0611685	0.0878287	0.135278
293	7.3094	45.978	0.0521318	0.148464	0.19669	0.274612	0.106673	0.326515	0.439661	0.627466	0.0222328	0.0760336	0.105442	0.156046	0.0169308	0.0908399	0.134681	0.210881	0.0330644	0.174724	0.266238	0.436762	0.00842222	0.0519965	0.0851352	0.15215	0.0231949	0.103336	0.151957	0.23927	0.0477242	0.204678	0.296994	0.462759	0.0133133	0.0556944	0.0808639	0.125812
294	7.311	45.277	0.0405718	0.110804	0.146097	0.20184	0.0833178	0.229666	0.303544	0.42362	0.0175245	0.048478	0.0636781	0.0884593	0.0162754	0.091999	0.137755	0.217745	0.0315209	0.162201	0.244782	0.39797	0.00914845	0.0509496	0.0798262	0.13593	0.0227993	0.10472	0.15728	0.250984	0.0473226	0.201686	0.29811	0.473252	0.0143994	0.0537485	0.0778831	0.122623
295	7.3125	44.575	0.0536102	0.142112	0.182579	0.244484	0.106718	0.299011	0.389589	0.531863	0.0210029	0.0638426	0.0854456	0.120627	0.020541	0.103562	0.150939	0.231821	0.0381801	0.185356	0.276457	0.443381	0.0103534	0.058776	0.093475	0.162399	0.0261072	0.117948	0.174116	0.272946	0.0533752	0.226626	0.329843	0.514804	0.0155527	0.0608325	0.087406	0.134768
296	7.3147	45.928	0.0483696	0.130503	0.170054	0.232729	0.0995804	0.291057	0.386305	0.541069	0.0210247	0.0688174	0.0939662	0.135998	0.0161347	0.0862924	0.128207	0.201205	0.0318659	0.166984	0.254263	0.416754	0.00835035	0.0509374	0.0829204	0.146892	0.0224857	0.0994505	0.147677	0.236448	0.0466904	0.197636	0.288041	0.453179	0.0132353	0.0539752	0.078331	0.122498
297	7.3162	45.227	0.0416227	0.115789	0.153267	0.212235	0.0851197	0.237988	0.315601	0.441711	0.0177716	0.0495557	0.0653021	0.0910693	0.0169027	0.0950203	0.142264	0.224697	0.0324168	0.166712	0.251797	0.409831	0.00934604	0.0519178	0.0813675	0.138916	0.0233186	0.108384	0.163844	0.264002	0.0481294	0.207935	0.308482	0.491841	0.0145904	0.0551067	0.0801354	0.126302
298	7.3176	44.525	0.0541993	0.143603	0.184287	0.246383	0.10778	0.303573	0.395665	0.540137	0.0211635	0.0655392	0.0881462	0.125169	0.0209071	0.106473	0.15485	0.237181	0.0386808	0.189395	0.282336	0.452461	0.0103908	0.0593965	0.0946612	0.165101	0.0259351	0.116573	0.174004	0.2777	0.053067	0.224878	0.328656	0.517312	0.0154775	0.0605778	0.0871777	0.134928
299	7.3198	45.879	0.045096	0.117953	0.152488	0.206733	0.0934335	0.264446	0.347862	0.481347	0.0199761	0.0630974	0.0851299	0.12112	0.0152966	0.0811027	0.120618	0.189333	0.0306064	0.158195	0.240301	0.392349	0.00822637	0.0495575	0.0801531	0.140499	0.021961	0.0968796	0.143605	0.229052	0.0458876	0.192156	0.280161	0.441062	0.0132037	0.0528377	0.0764006	0.119218
300	7.3214	45.177	0.0426747	0.120711	0.160144	0.22183	0.0869449	0.246269	0.327391	0.458941	0.0180303	0.0507096	0.0670064	0.0937508	0.0173699	0.0984355	0.147487	0.232802	0.0331705	0.171607	0.259634	0.423054	0.00951393	0.0529288	0.0830273	0.14215	0.0239003	0.111922	0.167345	0.264701	0.0490431	0.213727	0.316057	0.500145	0.0147874	0.0563716	0.0820436	0.129451
301	7.3227	44.475	0.0548417	0.145128	0.185962	0.248247	0.108876	0.308752	0.402736	0.550154	0.0213136	0.0675172	0.0914157	0.130854	0.0212268	0.107559	0.156251	0.239123	0.0390775	0.191449	0.285356	0.457353	0.0104188	0.0598664	0.095563	0.167049	0.0258618	0.114055	0.167774	0.2625	0.0529128	0.221306	0.321362	0.500747	0.0153995	0.0599847	0.0862559	0.132985
302	7.3251	45.829	0.0421523	0.108681	0.140989	0.192484	0.0879648	0.243879	0.320243	0.442869	0.0190385	0.0585278	0.0784073	0.110559	0.0145533	0.0763257	0.113644	0.178603	0.0294339	0.150122	0.227562	0.370489	0.00813676	0.0484119	0.0777989	0.134963	0.0216703	0.0952101	0.142418	0.229702	0.04527	0.188472	0.276005	0.436897	0.0131876	0.0519497	0.0749433	0.116944
303	7.3265	45.127	0.0436675	0.124609	0.165064	0.227791	0.0886898	0.25321	0.336695	0.4715	0.0182785	0.0517479	0.0684938	0.0959829	0.0181215	0.103938	0.155084	0.243517	0.0343136	0.17915	0.270822	0.440913	0.00975786	0.0542387	0.0851626	0.146387	0.0243804	0.115804	0.174858	0.28002	0.049814	0.220456	0.327498	0.521	0.0149688	0.0577951	0.0842941	0.133594
304	7.3278	44.425	0.0556154	0.148189	0.189909	0.25334	0.110143	0.316809	0.414411	0.567945	0.021479	0.0701118	0.0957942	0.138715	0.0216826	0.110211	0.159719	0.243894	0.039664	0.195491	0.29121	0.466628	0.0104436	0.0604727	0.0967719	0.169792	0.0258206	0.114904	0.171282	0.273104	0.0528647	0.222654	0.32511	0.511197	0.0153546	0.0602614	0.0868166	0.134409
305	7.3304	45.779	0.0396109	0.100866	0.131916	0.182727	0.0832384	0.226546	0.297877	0.413924	0.0182095	0.054694	0.0729545	0.102452	0.013904	0.0713928	0.106189	0.166913	0.0283742	0.141832	0.214347	0.347812	0.00803071	0.0471921	0.0754647	0.129854	0.021481	0.0937526	0.140126	0.224861	0.0449051	0.185424	0.271446	0.429025	0.0132104	0.0511823	0.0736122	0.11462
306	7.3316	45.077	0.0446733	0.128109	0.169246	0.232621	0.0904502	0.259759	0.345145	0.482473	0.0185348	0.0528069	0.0699843	0.0981571	0.0185953	0.105245	0.156627	0.245669	0.0350117	0.181589	0.274338	0.446728	0.00992049	0.0550588	0.086522	0.149052	0.0248092	0.117106	0.174094	0.272781	0.0505029	0.223283	0.329875	0.519182	0.0151109	0.0585827	0.0856766	0.135345
307	7.3329	44.375	0.056385	0.151859	0.194808	0.260221	0.111321	0.326516	0.429327	0.592305	0.0216073	0.0732176	0.101311	0.149148	0.021785	0.109603	0.158585	0.242071	0.0397218	0.195214	0.290795	0.466346	0.0103847	0.0604833	0.0969959	0.170546	0.0258345	0.113374	0.166569	0.260552	0.0528645	0.220775	0.320249	0.498388	0.0152859	0.0600181	0.0863993	0.133224
308	7.3355	45.729	0.0374907	0.0922381	0.120549	0.168362	0.079206	0.209081	0.273903	0.380631	0.0174639	0.0510595	0.0677336	0.0946488	0.013537	0.0689251	0.102674	0.162084	0.0277497	0.137407	0.207547	0.336877	0.00802591	0.0468089	0.074507	0.127364	0.0213401	0.0933122	0.140657	0.228872	0.0446277	0.184124	0.270862	0.431159	0.0132529	0.0507406	0.0729177	0.113756
309	7.3368	45.027	0.0455782	0.130642	0.172081	0.235622	0.09205	0.264889	0.351484	0.490199	0.0187696	0.0537393	0.0712684	0.0999742	0.0192028	0.109394	0.162761	0.25533	0.0359462	0.188116	0.284694	0.464266	0.0101179	0.0566613	0.0892361	0.154229	0.0252061	0.123144	0.187576	0.303254	0.0511729	0.232603	0.348282	0.557666	0.0152787	0.0601535	0.0888244	0.141876
310	7.3379	44.325	0.0570867	0.158261	0.204346	0.275287	0.112342	0.34097	0.453111	0.634459	0.0217033	0.0772965	0.108911	0.164287	0.0216463	0.111303	0.161974	0.248332	0.0395954	0.198498	0.297047	0.477664	0.0103592	0.0615075	0.0987997	0.1737	0.0259264	0.115253	0.172273	0.277104	0.0530284	0.224403	0.327861	0.516211	0.0152509	0.060776	0.0876842	0.135913
311	7.3407	45.679	0.0358404	0.0832876	0.106367	0.144527	0.0759625	0.191716	0.247473	0.337869	0.016831	0.0475625	0.0625048	0.0863762	0.0132333	0.066939	0.0992396	0.155737	0.027218	0.132837	0.19949	0.321909	0.00799254	0.0459004	0.0727447	0.123779	0.0212526	0.0921818	0.137906	0.221777	0.0444438	0.181733	0.266537	0.421829	0.0133041	0.0501852	0.0718839	0.111952
312	7.3419	44.977	0.0464965	0.132818	0.174371	0.237942	0.0936716	0.269649	0.357115	0.496771	0.0190096	0.0546811	0.0725515	0.101761	0.0193229	0.107809	0.159101	0.247364	0.0361797	0.18601	0.279851	0.453832	0.0101909	0.0564938	0.0889147	0.153683	0.0255436	0.122826	0.183424	0.287422	0.0518155	0.232875	0.346726	0.549705	0.0153793	0.0605823	0.0895386	0.143531
313	7.343	44.276	0.0573543	0.166126	0.218045	0.300925	0.112637	0.358086	0.484643	0.697488	0.0216661	0.0820496	0.118554	0.185085	0.02141	0.110944	0.161683	0.248118	0.0392642	0.198472	0.297509	0.479015	0.0102561	0.0614638	0.0988967	0.174059	0.0261803	0.115098	0.168361	0.261507	0.0534142	0.225105	0.325895	0.504286	0.0152134	0.0611	0.0881409	0.1361
314	7.3459	45.629	0.0347153	0.0766139	0.0952415	0.12412	0.0736664	0.178316	0.226255	0.301405	0.0163561	0.0447401	0.0581978	0.0793802	0.0130609	0.0665194	0.0994425	0.157768	0.0269008	0.131145	0.197293	0.319145	0.0080408	0.0458823	0.0724201	0.122619	0.0212262	0.0925378	0.139554	0.227078	0.0443861	0.182021	0.268133	0.427209	0.0133853	0.0501115	0.0718309	0.112117
315	7.347	44.927	0.0473368	0.134262	0.175622	0.238798	0.0951703	0.273319	0.361121	0.50094	0.0192338	0.0555424	0.073705	0.103324	0.0193845	0.108901	0.161588	0.252314	0.0363941	0.188463	0.284596	0.4625	0.0102899	0.0576584	0.0908553	0.156969	0.0257693	0.127638	0.197013	0.323485	0.052351	0.23983	0.36367	0.596374	0.0154966	0.0619231	0.0922159	0.151405
316	7.348	44.226	0.057241	0.176438	0.237832	0.341182	0.112266	0.37937	0.526612	0.785487	0.021525	0.0876729	0.130504	0.211535	0.0209652	0.108918	0.15932	0.245402	0.0386261	0.19656	0.2956	0.477247	0.0100605	0.0611587	0.0986541	0.173713	0.026469	0.119077	0.176326	0.279362	0.0538695	0.232308	0.338981	0.52937	0.015203	0.0625442	0.0906877	0.141279
317	7.351	45.579	0.0340801	0.0733564	0.0900422	0.11505	0.0723224	0.170995	0.214972	0.282608	0.016054	0.0429156	0.0554405	0.0749916	0.0130516	0.0687143	0.103759	0.166605	0.0268628	0.132642	0.200115	0.324866	0.0080933	0.0459602	0.0723534	0.122269	0.0212569	0.0929238	0.139319	0.223519	0.0444446	0.182126	0.267758	0.424555	0.0134819	0.0500307	0.071681	0.111784
318	7.352	44.878	0.0481543	0.135726	0.177092	0.240269	0.0966399	0.276999	0.365273	0.505538	0.0194575	0.0564564	0.0749455	0.105044	0.0193653	0.105122	0.155392	0.242216	0.0363603	0.183623	0.276256	0.447978	0.0102685	0.0569819	0.0897681	0.15497	0.0258817	0.12373	0.185693	0.296187	0.052624	0.234511	0.350037	0.564811	0.0155312	0.0613184	0.0904472	0.146873
319	7.353	44.176	0.0567767	0.184704	0.2523	0.366799	0.1112	0.396152	0.558508	0.846868	0.0212652	0.0923056	0.140057	0.231053	0.0204008	0.105343	0.154353	0.238556	0.0377482	0.192363	0.290121	0.470313	0.00982306	0.0602708	0.0975697	0.1722	0.0269813	0.124208	0.181367	0.279338	0.0546976	0.240945	0.35156	0.545467	0.0152292	0.0641175	0.0939247	0.147469
320	7.3562	45.53	0.0338888	0.0728976	0.0893691	0.113937	0.0718419	0.168795	0.211742	0.277574	0.0159097	0.0419474	0.0539899	0.0727242	0.013234	0.0733458	0.112124	0.181622	0.0271523	0.13761	0.208781	0.340683	0.00825379	0.0467939	0.073457	0.123931	0.0213412	0.0945907	0.143423	0.234537	0.0446104	0.184772	0.273461	0.437948	0.0136048	0.0504601	0.0724612	0.113481
321	7.3571	44.828	0.0489364	0.136902	0.178203	0.241324	0.0980586	0.280284	0.368927	0.509489	0.0196756	0.0573872	0.0762165	0.106821	0.0192296	0.103365	0.15372	0.24105	0.036259	0.18245	0.275381	0.447312	0.0102751	0.0575819	0.0907889	0.156291	0.0259326	0.125432	0.19246	0.31521	0.052797	0.237466	0.355801	0.571993	0.0155826	0.0619051	0.0907239	0.144193
322	7.3581	44.126	0.0560218	0.188723	0.258335	0.375609	0.109488	0.404827	0.573678	0.872374	0.0208978	0.0949941	0.145185	0.240284	0.0199683	0.10225	0.150249	0.233136	0.0369758	0.189207	0.286261	0.465758	0.00955892	0.0594548	0.0965446	0.170528	0.0267832	0.140319	0.213694	0.346188	0.0535529	0.264974	0.398993	0.642943	0.0148089	0.0670415	0.100563	0.162701
323	7.3614	45.48	0.0340563	0.0742369	0.0913971	0.117075	0.0720203	0.169955	0.21356	0.280642	0.0158805	0.0415527	0.0533918	0.0718142	0.0136136	0.0786762	0.120292	0.194033	0.0277396	0.143555	0.218038	0.355791	0.00841618	0.0475314	0.0744764	0.125673	0.0214298	0.0951184	0.14337	0.231812	0.0447883	0.185512	0.273886	0.436479	0.0137152	0.0506275	0.0726683	0.113631
324	7.3622	44.778	0.049656	0.137737	0.178848	0.241678	0.0993797	0.2831	0.371873	0.512348	0.0198807	0.0583179	0.0774986	0.108633	0.0190364	0.0979119	0.144177	0.224202	0.0359633	0.175011	0.26218	0.423213	0.0101733	0.0563796	0.0888543	0.152688	0.0257733	0.117699	0.173379	0.269414	0.0525085	0.226203	0.330429	0.513741	0.0155119	0.0601638	0.0871164	0.134885
325	7.3631	44.076	0.0545326	0.187792	0.25731	0.374164	0.106478	0.402927	0.571949	0.869761	0.0203254	0.095121	0.145555	0.240546	0.0193042	0.10021	0.14728	0.22844	0.0359469	0.18615	0.282	0.459451	0.00931507	0.058198	0.0945874	0.167277	0.0273748	0.147621	0.221397	0.348639	0.0545136	0.277099	0.416121	0.663323	0.0148316	0.0692129	0.104616	0.169991
326	7.3664	45.43	0.0344955	0.0766785	0.0949625	0.122487	0.0726939	0.173307	0.218604	0.288684	0.0159377	0.0415748	0.0534128	0.0718847	0.0140382	0.0830863	0.127579	0.206609	0.0283624	0.149233	0.22766	0.373358	0.00862151	0.048751	0.0762846	0.128767	0.0216084	0.097119	0.147725	0.243082	0.0451459	0.189094	0.280789	0.451203	0.0138692	0.0513442	0.0739937	0.116145
327	7.3673	44.728	0.0503493	0.138562	0.179601	0.242337	0.100669	0.285964	0.374987	0.515717	0.0200843	0.0593285	0.0789229	0.110709	0.019084	0.0981453	0.144901	0.225762	0.0360952	0.176191	0.264378	0.426695	0.0102273	0.0571829	0.0901483	0.154631	0.025659	0.119394	0.181808	0.299178	0.0524238	0.228465	0.338256	0.539929	0.0155262	0.0605913	0.0877139	0.13661
328	7.3717	45.38	0.0351052	0.0794943	0.0989096	0.128238	0.0736691	0.177644	0.224889	0.298371	0.0160449	0.0418336	0.0537839	0.0724911	0.0145683	0.0854217	0.129445	0.20662	0.0291114	0.15199	0.230327	0.375194	0.00877375	0.049122	0.076774	0.129736	0.0218054	0.0989542	0.149057	0.239541	0.0455474	0.191872	0.283663	0.451473	0.0140192	0.0518619	0.0748041	0.11729
329	7.3724	44.678	0.0510045	0.139386	0.180313	0.242883	0.101899	0.288884	0.378266	0.51924	0.0202802	0.060431	0.080523	0.113103	0.0190688	0.0966008	0.141943	0.219912	0.0361078	0.174201	0.260468	0.418753	0.0102159	0.0569699	0.0898335	0.154104	0.0256069	0.113831	0.167156	0.260045	0.0523067	0.220223	0.319872	0.496416	0.0154658	0.0593867	0.0851825	0.130971
330	7.3767	45.33	0.0358342	0.0828097	0.103679	0.135403	0.0748834	0.183079	0.23287	0.310882	0.0161968	0.0423479	0.0545398	0.0737318	0.0151716	0.0861954	0.129552	0.205714	0.0299055	0.153538	0.231811	0.377192	0.00894576	0.0497255	0.0776766	0.131471	0.0220942	0.102019	0.155111	0.254171	0.0461936	0.197278	0.293533	0.471486	0.0141978	0.0528792	0.0766594	0.120861
331	7.3775	44.628	0.0516293	0.139937	0.180668	0.242991	0.103069	0.29158	0.381215	0.52244	0.0204642	0.0616124	0.0822579	0.115785	0.0194933	0.0986346	0.144316	0.222659	0.0367075	0.177295	0.264655	0.424855	0.0102784	0.0575802	0.0909857	0.156648	0.025576	0.116947	0.177507	0.290088	0.0523532	0.224637	0.331633	0.5277	0.0154855	0.0599868	0.0866489	0.13455
332	7.3811	45.982	0.0533461	0.156887	0.209658	0.295523	0.108806	0.34067	0.461627	0.664197	0.0225687	0.0785897	0.109785	0.164288	0.0168082	0.0913441	0.135631	0.212519	0.0328622	0.174628	0.266373	0.437338	0.00846585	0.0521514	0.0852753	0.152237	0.0230725	0.102847	0.152068	0.241605	0.0475287	0.203464	0.296074	0.464209	0.0132997	0.0552482	0.0803037	0.125424
333	7.3818	45.28	0.0366349	0.0863473	0.108747	0.14298	0.0762353	0.189085	0.241677	0.324509	0.0163755	0.0430204	0.0555354	0.0753472	0.0157381	0.0894388	0.134856	0.214611	0.0307326	0.158347	0.239706	0.391148	0.00914384	0.0507865	0.0793492	0.134591	0.0224502	0.103435	0.154997	0.246909	0.0467648	0.199555	0.294933	0.467634	0.0143406	0.0533998	0.0773963	0.121747
334	7.3824	44.578	0.0523137	0.141019	0.181748	0.244013	0.104338	0.295348	0.385784	0.527945	0.020662	0.063054	0.0844483	0.119253	0.0196693	0.100241	0.146642	0.225933	0.0370069	0.179906	0.268611	0.430941	0.0103256	0.0582571	0.0921924	0.15904	0.0254488	0.113107	0.166976	0.261648	0.0521271	0.218487	0.318108	0.496309	0.0154095	0.0591365	0.0847259	0.13064
335	7.3831	43.877	0.0416354	0.127757	0.170659	0.241535	0.0818417	0.287844	0.400495	0.59431	0.0159262	0.0728287	0.10908	0.174511	0.0160827	0.0947399	0.143419	0.229544	0.0306763	0.173759	0.267733	0.443784	0.00818515	0.0532501	0.0867036	0.153394	0.0259395	0.150599	0.226092	0.354837	0.0507535	0.280408	0.424058	0.676764	0.0135555	0.0686627	0.105548	0.173267
336	7.3863	45.932	0.0487546	0.132114	0.171832	0.234544	0.100157	0.294306	0.390812	0.547784	0.0210947	0.0695786	0.0953547	0.138748	0.016084	0.0871871	0.129541	0.203303	0.0317736	0.167366	0.254928	0.417974	0.00839841	0.0511118	0.0830909	0.147076	0.0224687	0.100237	0.149985	0.243174	0.0466575	0.198399	0.290615	0.460982	0.0132625	0.0539325	0.0784349	0.123219
337	7.3869	45.23	0.0374815	0.0903617	0.114665	0.152086	0.0777013	0.195983	0.251927	0.340635	0.0165806	0.0438922	0.0568424	0.0774728	0.0164309	0.092827	0.1393	0.220768	0.0317137	0.163134	0.246716	0.402579	0.00932808	0.0516557	0.0807814	0.137535	0.0229137	0.107796	0.164094	0.267666	0.0474999	0.206881	0.308297	0.494552	0.014528	0.0548244	0.0799529	0.126451
338	7.3875	44.529	0.0529878	0.142036	0.182719	0.244898	0.105561	0.299302	0.39069	0.53409	0.0208466	0.064646	0.0869243	0.123301	0.0201211	0.100235	0.14597	0.22439	0.0375182	0.180587	0.269138	0.431656	0.0103279	0.0584704	0.0927551	0.160491	0.0254666	0.114786	0.173182	0.280822	0.0522037	0.221089	0.325092	0.516467	0.0154058	0.0595153	0.0856711	0.133095
339	7.388	43.827	0.0380549	0.110712	0.145698	0.202355	0.075	0.253426	0.348922	0.510558	0.0147125	0.065704	0.0976405	0.154206	0.0148545	0.0904799	0.138405	0.223859	0.0286652	0.165808	0.256867	0.428063	0.00776264	0.0511041	0.0832545	0.147072	0.024211	0.146596	0.224883	0.361582	0.0478199	0.27079	0.414644	0.673497	0.0128043	0.0660056	0.101998	0.169282
340	7.3913	45.882	0.0448238	0.117287	0.151807	0.206214	0.0928562	0.263276	0.346789	0.480911	0.0198601	0.0630837	0.0853915	0.122007	0.0151555	0.0820873	0.122454	0.192576	0.0303788	0.158631	0.241385	0.394662	0.00826886	0.0497562	0.0803492	0.14071	0.0219643	0.097056	0.143925	0.229269	0.0458606	0.19214	0.280407	0.441563	0.0132257	0.0526895	0.0762305	0.119071
341	7.3921	45.18	0.0383492	0.0946749	0.121212	0.162492	0.0792335	0.203424	0.263143	0.358629	0.0168012	0.0449019	0.0583781	0.0799814	0.016877	0.0961882	0.144878	0.230144	0.0324232	0.168047	0.254972	0.417228	0.00951576	0.052754	0.0825431	0.140837	0.0233804	0.110004	0.164675	0.260813	0.0482379	0.21063	0.311903	0.493864	0.0146901	0.0557628	0.0813027	0.128357
342	7.3925	44.479	0.0537797	0.143683	0.184498	0.246762	0.106955	0.304693	0.397733	0.543635	0.021049	0.0666341	0.0900968	0.128617	0.0204941	0.103847	0.151177	0.231955	0.0380754	0.185735	0.276874	0.443839	0.0103994	0.059301	0.094215	0.163552	0.0255129	0.112689	0.166589	0.262162	0.0522847	0.218155	0.31783	0.497677	0.0153617	0.0591982	0.0849403	0.131419
343	7.3965	45.832	0.0414167	0.105931	0.137627	0.18858	0.0865539	0.238884	0.313968	0.435149	0.0187889	0.057875	0.07773	0.110001	0.0144172	0.0761557	0.113864	0.179816	0.0291975	0.149356	0.226983	0.370514	0.00816613	0.0485826	0.0779753	0.135029	0.0216943	0.0958773	0.143816	0.233033	0.0452922	0.189325	0.277886	0.441161	0.0132272	0.051954	0.0750534	0.117333
344	7.3971	45.131	0.0392268	0.0990533	0.127735	0.172656	0.0807956	0.210988	0.274422	0.376322	0.0170325	0.0459943	0.06002	0.0826432	0.0173144	0.100155	0.151213	0.240598	0.0331324	0.173744	0.264437	0.433864	0.0096733	0.0538929	0.084454	0.144554	0.0237235	0.114163	0.173988	0.282575	0.0488152	0.217507	0.325165	0.521336	0.0148412	0.0571776	0.0836762	0.133226
345	7.3975	44.429	0.0546533	0.146063	0.187272	0.249974	0.108434	0.311779	0.407485	0.55753	0.0212525	0.0690697	0.0940806	0.135524	0.0208801	0.106022	0.1543	0.236746	0.0385906	0.189488	0.282658	0.453168	0.0104401	0.0600669	0.0955863	0.166183	0.0255699	0.114492	0.17212	0.277851	0.052426	0.221133	0.3247	0.51503	0.0153471	0.0596779	0.086074	0.133979
346	7.4017	45.782	0.0385824	0.0955276	0.124271	0.17207	0.0812527	0.217323	0.284778	0.39487	0.0178578	0.0533867	0.0712358	0.10013	0.0137733	0.0710616	0.105685	0.166035	0.0281361	0.140459	0.212076	0.344073	0.00807809	0.0471417	0.0751974	0.12915	0.0215242	0.0950637	0.142195	0.22805	0.0449576	0.186923	0.274198	0.433895	0.0132592	0.0512649	0.073872	0.11529
347	7.4023	45.081	0.0401455	0.1042	0.135758	0.185642	0.0824615	0.219725	0.287711	0.397748	0.017288	0.0472979	0.0620037	0.0858811	0.0178287	0.103051	0.154738	0.244491	0.0339083	0.177462	0.269229	0.440272	0.00984519	0.0544519	0.0853509	0.146514	0.0241326	0.114818	0.171172	0.268302	0.0494648	0.219294	0.324945	0.512101	0.0149737	0.0578154	0.084661	0.134174
348	7.4026	44.379	0.0555918	0.149492	0.191616	0.25569	0.10996	0.321054	0.420968	0.578354	0.0214467	0.0720712	0.0991766	0.144704	0.0213457	0.10919	0.158259	0.241617	0.0392449	0.193927	0.288829	0.462432	0.0104731	0.0605247	0.0965769	0.168766	0.0257052	0.112864	0.166096	0.259972	0.0526542	0.219375	0.31873	0.497043	0.0153071	0.0596014	0.0857533	0.132567
349	7.4068	45.733	0.0363225	0.0849152	0.108215	0.146166	0.0769238	0.1964	0.253825	0.346321	0.0170543	0.0491902	0.0650007	0.0903404	0.0133325	0.0674939	0.100628	0.159107	0.0273876	0.134711	0.203377	0.33012	0.00802565	0.0465319	0.0739272	0.126115	0.0213919	0.0944633	0.142246	0.230439	0.0446896	0.185553	0.273128	0.434396	0.0133013	0.0508388	0.0731847	0.114306
350	7.4073	45.031	0.0410983	0.109153	0.143203	0.197219	0.0841848	0.228249	0.300316	0.417329	0.0175543	0.0486316	0.0640056	0.089075	0.0182024	0.106456	0.160564	0.254995	0.0345349	0.18302	0.278914	0.457959	0.010012	0.0559118	0.0877947	0.151054	0.0244759	0.120161	0.18286	0.292559	0.0500538	0.227314	0.341124	0.545078	0.0151237	0.0591871	0.0876081	0.140345
351	7.4076	44.329	0.0565296	0.15461	0.198752	0.266154	0.111425	0.33366	0.440591	0.61107	0.0216117	0.0758585	0.105914	0.157495	0.0211518	0.106118	0.153787	0.235183	0.0388978	0.190656	0.28416	0.45569	0.0103198	0.0601056	0.0961028	0.168002	0.0259499	0.115496	0.172113	0.274184	0.0531064	0.224349	0.327549	0.514261	0.0153134	0.0606201	0.0875532	0.135892
352	7.412	45.683	0.0345599	0.0762262	0.0947428	0.123457	0.0734797	0.178998	0.227549	0.30367	0.0163941	0.0456478	0.0597088	0.0819509	0.0130489	0.0657308	0.0977601	0.154286	0.0268875	0.130703	0.196477	0.317646	0.00803105	0.0459267	0.0726074	0.123187	0.0213244	0.094023	0.141178	0.227093	0.0445458	0.184332	0.271179	0.430302	0.0133666	0.0504715	0.0725261	0.113275
353	7.4124	44.981	0.0420682	0.114413	0.151033	0.209026	0.0859492	0.237167	0.313457	0.437412	0.0178324	0.0500709	0.0661593	0.0924673	0.0184397	0.105532	0.158001	0.249147	0.0349232	0.182011	0.27597	0.451199	0.0101147	0.0560767	0.0880402	0.151557	0.0246587	0.118111	0.178037	0.282934	0.0503454	0.2253	0.337793	0.542434	0.0151746	0.0592181	0.0879296	0.142533
354	7.4126	44.279	0.0572787	0.1621	0.210373	0.285516	0.112554	0.350432	0.468943	0.662934	0.0217056	0.0805921	0.114851	0.1755	0.0208234	0.105459	0.153337	0.234948	0.0385039	0.190479	0.284582	0.456962	0.0101968	0.0600783	0.0962326	0.168292	0.0263476	0.116102	0.169865	0.263921	0.0537727	0.226857	0.328735	0.508838	0.0153217	0.0614442	0.0887184	0.137248
355	7.417	45.633	0.0333067	0.0704407	0.0861069	0.109586	0.071008	0.166975	0.20973	0.275474	0.0159028	0.0430546	0.055878	0.075972	0.0129206	0.066384	0.0993063	0.157646	0.0266605	0.130059	0.195495	0.316035	0.008086	0.0458563	0.0721963	0.121967	0.0212889	0.094233	0.142348	0.231141	0.0444699	0.184383	0.272214	0.434164	0.0134439	0.0503734	0.0723991	0.113306
356	7.4174	44.931	0.0430336	0.118743	0.156996	0.217254	0.0877038	0.244919	0.324259	0.452825	0.0181062	0.0514222	0.0681259	0.09546	0.0186514	0.104669	0.155911	0.245044	0.0352655	0.1814	0.27425	0.447384	0.0102095	0.056434	0.0886113	0.152493	0.0248276	0.121198	0.187297	0.309068	0.0506787	0.229787	0.348952	0.576298	0.015269	0.0599724	0.0895558	0.148195
357	7.4176	44.229	0.0575749	0.17182	0.228102	0.320398	0.112938	0.371296	0.50827	0.743177	0.0216791	0.0862822	0.126455	0.200591	0.0207376	0.105062	0.15292	0.234713	0.0383201	0.190888	0.285874	0.460311	0.0100686	0.0600749	0.0965389	0.169279	0.0268204	0.122116	0.18047	0.283517	0.0545872	0.23702	0.345932	0.539216	0.0153695	0.0633849	0.0922353	0.143901
358	7.4221	45.583	0.0325148	0.0671621	0.0813625	0.102287	0.0694103	0.159618	0.199037	0.259012	0.0155698	0.0412748	0.053258	0.0719325	0.0128724	0.0698383	0.10696	0.174124	0.0265981	0.13367	0.203035	0.331774	0.00818261	0.0464643	0.0729394	0.122858	0.0212961	0.093913	0.140999	0.226381	0.0444678	0.183734	0.270601	0.429441	0.0135214	0.0502203	0.0720688	0.112681
359	7.4224	44.881	0.0440581	0.123739	0.163846	0.226469	0.0895612	0.253643	0.336469	0.470256	0.0184021	0.0529582	0.0703618	0.0988524	0.0184308	0.102132	0.152196	0.239103	0.0350439	0.178316	0.2693	0.438435	0.0101975	0.0563496	0.0884555	0.151881	0.0248688	0.116355	0.174561	0.277387	0.0507706	0.223381	0.333033	0.533967	0.0152749	0.0593271	0.0875248	0.140962
360	7.4225	44.179	0.0576123	0.181925	0.246878	0.356898	0.112815	0.392484	0.548869	0.824928	0.0215662	0.0920421	0.138311	0.225617	0.02037	0.104411	0.152571	0.235068	0.0378003	0.191058	0.287531	0.46527	0.00992208	0.0600372	0.0968552	0.170372	0.0274967	0.127332	0.185677	0.28512	0.0557287	0.246825	0.359771	0.556863	0.015443	0.0653203	0.0958824	0.150685
361	7.4273	45.533	0.0321028	0.0657508	0.0794369	0.0994901	0.0685304	0.155829	0.193637	0.250923	0.0153631	0.0401163	0.051557	0.0693179	0.0130796	0.0735942	0.113425	0.185528	0.0268975	0.13767	0.209926	0.344605	0.00832263	0.0472252	0.0739816	0.124476	0.0213624	0.0959003	0.145207	0.235741	0.0446058	0.186434	0.27617	0.441566	0.013643	0.0506236	0.0728881	0.114343
362	7.4274	44.13	0.057513	0.189058	0.258011	0.37443	0.112298	0.40768	0.5752	0.871017	0.0213827	0.0963106	0.146448	0.240953	0.0202189	0.103693	0.15235	0.236216	0.0374525	0.191786	0.290201	0.472027	0.00975796	0.0602327	0.097525	0.171873	0.0275106	0.145371	0.218891	0.34747	0.0550301	0.27331	0.40947	0.653782	0.0150831	0.0688086	0.103222	0.166828
363	7.4274	44.831	0.0450243	0.126797	0.167304	0.230116	0.0913049	0.259891	0.34427	0.479887	0.0186733	0.0542476	0.0721744	0.101464	0.0182431	0.0980633	0.146313	0.23068	0.0348073	0.174019	0.262833	0.427982	0.0101611	0.0564202	0.0886006	0.151637	0.0236599	0.119419	0.181445	0.289817	0.0482282	0.226747	0.340187	0.541938	0.0147151	0.0590237	0.0868364	0.137325
364	7.4324	45.483	0.0320116	0.0657012	0.0794437	0.0996081	0.0682563	0.154666	0.192054	0.248678	0.0152625	0.0394406	0.0505538	0.0677787	0.0133842	0.0788127	0.121245	0.196451	0.0273859	0.143113	0.218027	0.356747	0.00849585	0.047813	0.0746658	0.125546	0.021424	0.0956735	0.143598	0.23037	0.0447187	0.186303	0.274937	0.436822	0.0137317	0.050684	0.0728956	0.114063
365	7.4324	44.781	0.0460177	0.130434	0.171767	0.235461	0.0931018	0.266988	0.353505	0.491953	0.0189581	0.0557166	0.0742698	0.104546	0.0181475	0.0933257	0.13778	0.215115	0.0346643	0.167829	0.251515	0.406562	0.0101026	0.0555947	0.0872444	0.148956	0.023523	0.113781	0.169044	0.263536	0.0480694	0.218512	0.323028	0.506043	0.0146735	0.0579911	0.0841702	0.131225
366	7.4325	44.08	0.0570029	0.191903	0.261949	0.379668	0.110946	0.414274	0.586004	0.887765	0.0210585	0.0984435	0.150284	0.247425	0.0197633	0.101618	0.149028	0.230833	0.0366681	0.188825	0.28574	0.465438	0.0095369	0.0590462	0.0957559	0.169218	0.0284436	0.152455	0.227298	0.355335	0.0560811	0.285997	0.428019	0.678861	0.0151206	0.0711016	0.107596	0.1746
367	7.4374	45.433	0.0321572	0.0665331	0.0806596	0.101463	0.0684119	0.155297	0.193004	0.250216	0.015238	0.0391114	0.0500565	0.0670227	0.0137944	0.081928	0.125837	0.203972	0.0279633	0.147121	0.224468	0.368488	0.00866865	0.048755	0.0760769	0.128024	0.0215195	0.0979585	0.149176	0.244468	0.0449355	0.189956	0.282501	0.453954	0.0138634	0.0513481	0.0741602	0.116713
368	7.4374	44.03	0.0556479	0.190816	0.260697	0.378024	0.108116	0.411767	0.583085	0.883553	0.0205078	0.0981564	0.149944	0.246621	0.0191297	0.100402	0.148205	0.230986	0.0356308	0.187383	0.284921	0.465853	0.00929076	0.0585443	0.0950934	0.168045	0.0288858	0.158327	0.237637	0.374783	0.056466	0.29596	0.444335	0.706887	0.0150453	0.0728714	0.110959	0.180507
369	7.4375	44.732	0.0469092	0.132292	0.173538	0.236974	0.0947025	0.271675	0.358914	0.497949	0.0192079	0.0569519	0.0760047	0.107047	0.0179556	0.0896096	0.132232	0.206822	0.0343952	0.163828	0.245394	0.396488	0.0100473	0.055599	0.0872808	0.148597	0.0234429	0.114118	0.174113	0.283725	0.0480235	0.218973	0.327387	0.524753	0.0146816	0.0580944	0.0844092	0.132528
370	7.4424	44.682	0.0477752	0.134085	0.175388	0.238783	0.0962733	0.276318	0.364387	0.504326	0.0194534	0.0582809	0.0778961	0.109841	0.0181389	0.0904349	0.133009	0.206801	0.0347153	0.165092	0.246655	0.396849	0.0100768	0.0558108	0.0876664	0.149401	0.0234611	0.11147	0.166649	0.264082	0.0481004	0.214416	0.317271	0.503363	0.014673	0.0574169	0.083025	0.12992
371	7.4425	45.383	0.0324705	0.0678836	0.0825411	0.104218	0.0688847	0.157072	0.19554	0.254086	0.0152688	0.0390339	0.0499289	0.0668314	0.014265	0.0831366	0.126037	0.201464	0.0286117	0.148505	0.224955	0.366729	0.00881396	0.0490025	0.0763437	0.12854	0.021682	0.0998511	0.151071	0.24374	0.0452734	0.192782	0.286139	0.457276	0.0140032	0.0518925	0.0750774	0.118204
372	7.4472	43.93	0.0498008	0.174679	0.240601	0.351428	0.0970626	0.376298	0.534374	0.811741	0.0185662	0.0903438	0.13758	0.225459	0.0177898	0.101936	0.152044	0.238926	0.0334619	0.186561	0.285472	0.46927	0.00879938	0.0567611	0.0923077	0.163529	0.0283686	0.159466	0.238721	0.374987	0.0552327	0.298139	0.447468	0.709931	0.0145154	0.0730025	0.111712	0.181909
373	7.4475	45.334	0.0329074	0.0696105	0.0849352	0.107673	0.0695834	0.159753	0.199311	0.259793	0.0153421	0.0391721	0.0501104	0.0671272	0.014746	0.0850192	0.128735	0.206015	0.0292804	0.151525	0.229803	0.375807	0.00898591	0.0499535	0.0778449	0.131297	0.0217928	0.101145	0.153966	0.251781	0.0455183	0.195348	0.29083	0.467177	0.0141223	0.0524922	0.0760997	0.119955
374	7.4475	44.632	0.0486155	0.13537	0.176515	0.239635	0.0977917	0.280424	0.369038	0.509445	0.0196883	0.0596418	0.0798688	0.112801	0.0181005	0.0895076	0.131824	0.205495	0.0346706	0.164629	0.246266	0.396627	0.0100634	0.0562433	0.0884475	0.150675	0.0246288	0.109903	0.166321	0.270446	0.0506927	0.213317	0.314643	0.501224	0.0152583	0.0580529	0.0834482	0.13015
375	7.4475	46.035	0.0589244	0.178736	0.238508	0.33498	0.118804	0.385202	0.524528	0.758134	0.0241549	0.0880422	0.124753	0.189803	0.0175051	0.0965681	0.143509	0.225085	0.0338103	0.182197	0.278556	0.458358	0.00859858	0.0535745	0.0879017	0.157731	0.0236247	0.106912	0.158805	0.254487	0.0482649	0.210651	0.307526	0.483518	0.01334	0.0566722	0.0826003	0.129516
376	7.4522	43.88	0.0457337	0.15456	0.211963	0.308909	0.0893865	0.338005	0.477936	0.723018	0.0172299	0.0826022	0.125091	0.203502	0.0168294	0.0997703	0.150755	0.240496	0.0318627	0.18122	0.279005	0.462044	0.00846234	0.054782	0.0891072	0.157928	0.0270788	0.153632	0.228899	0.356761	0.0529191	0.287904	0.43199	0.683968	0.0139482	0.0707879	0.108355	0.176643
377	7.4524	44.582	0.0494808	0.136981	0.178117	0.241166	0.0993595	0.28521	0.374743	0.516211	0.0199304	0.0612088	0.0821888	0.116372	0.0186639	0.0929215	0.135919	0.209832	0.0355183	0.16919	0.252137	0.40428	0.0102062	0.0569091	0.0895755	0.15316	0.0246514	0.108891	0.162561	0.258409	0.0507742	0.211258	0.309174	0.486161	0.0152485	0.0577522	0.0826733	0.127757
378	7.4525	45.284	0.0334392	0.0716048	0.087675	0.111604	0.070468	0.16309	0.204013	0.266807	0.015449	0.0394734	0.0505391	0.0678009	0.0152992	0.0883825	0.133732	0.213526	0.030085	0.156101	0.236774	0.387313	0.00916297	0.0507099	0.0790148	0.133647	0.0219963	0.10303	0.155462	0.249671	0.0460459	0.198511	0.294555	0.469421	0.0142677	0.0531535	0.0771806	0.121777
379	7.4527	45.985	0.0537604	0.155792	0.206305	0.287924	0.109292	0.340586	0.459787	0.658344	0.0225899	0.0789782	0.110468	0.165397	0.0167216	0.0936302	0.13924	0.218259	0.0327155	0.176147	0.268857	0.441652	0.00852943	0.0524005	0.085536	0.152706	0.0229894	0.103178	0.153138	0.244213	0.0473584	0.203408	0.296967	0.467577	0.013293	0.054966	0.0800802	0.125593
380	7.4571	43.83	0.0415174	0.131085	0.17619	0.251123	0.0813834	0.293373	0.409867	0.611313	0.0158256	0.0736899	0.11065	0.177704	0.0155837	0.096612	0.148398	0.240258	0.0298625	0.175087	0.271991	0.453902	0.00808474	0.0532352	0.0866323	0.153141	0.0254484	0.14981	0.227626	0.362951	0.0498406	0.278399	0.422713	0.680515	0.0132258	0.0682708	0.104958	0.1726
381	7.4574	44.532	0.0503699	0.138413	0.179443	0.242244	0.10094	0.290085	0.380564	0.523144	0.0201686	0.062939	0.0848049	0.120497	0.0188555	0.0935601	0.136892	0.211604	0.0357686	0.17086	0.254932	0.409249	0.0101914	0.0574743	0.0906866	0.155353	0.0247435	0.110101	0.166415	0.270669	0.0509392	0.213433	0.314072	0.499437	0.0152535	0.0581186	0.0833378	0.129509
382	7.4577	45.234	0.03404	0.0738761	0.090792	0.116098	0.0714892	0.167044	0.2096	0.275154	0.015583	0.0399298	0.0511959	0.0688388	0.0157748	0.0901081	0.136391	0.218327	0.0307672	0.159084	0.241806	0.397041	0.00932515	0.0516839	0.0806306	0.136707	0.0222871	0.105763	0.1612	0.263059	0.0465387	0.203466	0.303703	0.487716	0.0144077	0.0540976	0.0790699	0.125333
383	7.4578	45.936	0.0487009	0.131491	0.170567	0.232095	0.0998737	0.293668	0.389769	0.545753	0.0210059	0.0697223	0.0958073	0.13978	0.0159313	0.0884831	0.13206	0.207962	0.0315216	0.168054	0.256638	0.421601	0.00843803	0.051479	0.0835742	0.147686	0.0224362	0.100466	0.150012	0.241717	0.046542	0.19828	0.290611	0.460469	0.0132634	0.0537216	0.0781589	0.123036
384	7.4621	43.78	0.0375135	0.111638	0.147687	0.206446	0.0738034	0.254207	0.351234	0.51628	0.0144963	0.0655543	0.0975991	0.154622	0.0143884	0.0917196	0.140779	0.227621	0.0278892	0.165991	0.257866	0.430495	0.00767014	0.0507491	0.082621	0.145941	0.0228449	0.134521	0.205493	0.330278	0.045477	0.252235	0.383314	0.620211	0.0121248	0.0631588	0.0965721	0.158564
385	7.4625	44.482	0.0513347	0.14049	0.181589	0.244307	0.102628	0.29627	0.388427	0.533163	0.0204191	0.0650165	0.088011	0.125694	0.0192497	0.0945123	0.137512	0.211354	0.0363079	0.17242	0.256435	0.410539	0.010237	0.0576055	0.0909925	0.156252	0.0249195	0.111226	0.166625	0.266388	0.0512351	0.214667	0.314904	0.498244	0.0152686	0.0583344	0.0836712	0.130236
386	7.4627	45.184	0.034698	0.0764126	0.0943246	0.121212	0.0726354	0.171593	0.216062	0.284866	0.0157419	0.0405325	0.0520758	0.0702251	0.0161766	0.0924152	0.139879	0.223557	0.0313881	0.162287	0.246737	0.405218	0.00945964	0.0522312	0.0815081	0.138527	0.0225912	0.108058	0.163522	0.262575	0.0470622	0.207014	0.308441	0.492565	0.0145453	0.0550165	0.0805014	0.127685
387	7.4628	45.886	0.0442425	0.115067	0.148951	0.202662	0.0916597	0.25938	0.341911	0.474861	0.019632	0.0626282	0.0850341	0.121959	0.0149519	0.0810638	0.120974	0.190476	0.0299988	0.155961	0.237196	0.387967	0.00827323	0.0494815	0.0797553	0.139371	0.021945	0.0982335	0.146891	0.236004	0.0457686	0.193503	0.283799	0.449398	0.0132475	0.052704	0.0764236	0.119778
388	7.4669	43.731	0.0339866	0.0963244	0.125848	0.173089	0.0671323	0.22222	0.304135	0.441242	0.0133225	0.058649	0.0866435	0.135578	0.0132541	0.0846179	0.130679	0.21347	0.0259498	0.155322	0.24251	0.407491	0.00726331	0.0486878	0.0794366	0.140209	0.0206681	0.114654	0.174994	0.285405	0.0414333	0.22142	0.334488	0.539766	0.0116016	0.0575708	0.0873178	0.141425
389	7.4674	44.432	0.0523498	0.142726	0.184002	0.24691	0.104362	0.303223	0.3975	0.545495	0.0206657	0.0673988	0.0918022	0.132053	0.0194677	0.0960303	0.140254	0.21639	0.0366104	0.17555	0.261848	0.420056	0.0102373	0.058414	0.0924473	0.158896	0.0251566	0.113293	0.172298	0.283552	0.0516614	0.218724	0.323361	0.518269	0.0152893	0.0590815	0.0852492	0.133418
390	7.4677	45.134	0.0353927	0.0791158	0.0980883	0.126672	0.0738655	0.176545	0.223079	0.295395	0.0159182	0.0412485	0.0531246	0.0718846	0.0165732	0.095754	0.14572	0.234124	0.0320248	0.167398	0.255795	0.422133	0.00964411	0.0535629	0.0837121	0.142598	0.0229247	0.110004	0.167868	0.273053	0.0475765	0.211309	0.316454	0.507715	0.0146693	0.0561369	0.082381	0.131161
391	7.4679	45.836	0.0404995	0.101372	0.131142	0.179612	0.0847253	0.230978	0.302965	0.419487	0.0184539	0.056764	0.0763674	0.108347	0.0141862	0.0762679	0.114654	0.182096	0.0288089	0.148417	0.226077	0.369995	0.00819364	0.0486838	0.0779916	0.134849	0.0217336	0.0971174	0.145918	0.236278	0.0453132	0.19099	0.280998	0.446642	0.0132665	0.0520435	0.0753735	0.118141
392	7.4723	44.382	0.0535061	0.146269	0.188217	0.251953	0.106293	0.312773	0.41075	0.56456	0.0209281	0.0703937	0.0966952	0.140485	0.0199235	0.099123	0.143864	0.220366	0.0372824	0.179645	0.267192	0.427523	0.0102864	0.058689	0.0930774	0.160748	0.0254123	0.113135	0.168343	0.266894	0.0521504	0.218922	0.320087	0.503699	0.0152928	0.0593291	0.0855322	0.133084
393	7.4728	45.084	0.0361487	0.0823296	0.102688	0.133565	0.0752173	0.182431	0.231604	0.308412	0.0161206	0.0421538	0.0544633	0.0740034	0.0169237	0.0982891	0.148749	0.237361	0.032595	0.170404	0.259541	0.426818	0.0097599	0.0538528	0.0841622	0.143667	0.0232107	0.111668	0.168696	0.268383	0.0480692	0.21394	0.319695	0.508953	0.0147833	0.0568425	0.0835608	0.133392
394	7.4731	45.786	0.0374816	0.0884916	0.112374	0.150533	0.0790453	0.20511	0.265505	0.362097	0.0174471	0.0515555	0.068611	0.0961134	0.0135712	0.0698869	0.103988	0.163685	0.0277674	0.137908	0.208151	0.337954	0.00808021	0.046952	0.0747687	0.128211	0.0215368	0.0963359	0.1447	0.233022	0.0449351	0.188548	0.277534	0.440576	0.0132877	0.0513761	0.0742243	0.116194
395	7.4773	44.333	0.0546218	0.150498	0.193592	0.259029	0.108101	0.323973	0.427096	0.590004	0.0211516	0.0738745	0.102617	0.151204	0.0201092	0.101603	0.148111	0.22763	0.0375728	0.184136	0.274894	0.440757	0.0102953	0.0597	0.0948485	0.163947	0.0257411	0.114674	0.171504	0.275501	0.0527324	0.222934	0.326502	0.51498	0.0153091	0.0602529	0.0872273	0.135819
396	7.4777	45.034	0.0369338	0.0856665	0.107457	0.140727	0.0766333	0.188599	0.24052	0.322013	0.0163373	0.0431543	0.0559492	0.0763509	0.0172295	0.100656	0.152974	0.245328	0.033113	0.174318	0.266543	0.440138	0.00992985	0.0550918	0.0861934	0.14738	0.0234605	0.113055	0.173358	0.28166	0.0484672	0.217138	0.327819	0.529049	0.0148774	0.0576759	0.0854527	0.137922
397	7.4781	45.736	0.0351092	0.0782968	0.0973454	0.1266	0.0745175	0.184337	0.235078	0.314537	0.0166167	0.0473156	0.0623172	0.0862155	0.0131194	0.0665866	0.0992087	0.156883	0.0270071	0.132325	0.19951	0.323684	0.00804797	0.0463632	0.0734659	0.125031	0.0214172	0.0952935	0.143516	0.232826	0.0446734	0.186756	0.275421	0.438471	0.013328	0.0509216	0.0734742	0.114998
398	7.4823	44.283	0.055762	0.156924	0.2027	0.272856	0.109907	0.339394	0.451363	0.631341	0.0213474	0.0783571	0.110632	0.16652	0.0200907	0.100983	0.146941	0.22538	0.0375487	0.183869	0.274388	0.43993	0.010196	0.0593751	0.0945732	0.16398	0.0262356	0.117396	0.173304	0.272243	0.0536139	0.228254	0.33253	0.518479	0.0153562	0.0615841	0.0891513	0.138705
399	7.4828	44.984	0.037768	0.0894695	0.113001	0.149156	0.0781539	0.195613	0.250723	0.337756	0.016575	0.0443214	0.0576893	0.0791094	0.0173156	0.0993722	0.150198	0.239323	0.033287	0.172818	0.263	0.432003	0.00996084	0.0549691	0.0859683	0.146898	0.0220322	0.114817	0.177028	0.289305	0.0455024	0.218756	0.334407	0.551163	0.0142587	0.0572049	0.0856622	0.14154
400	7.4832	45.686	0.0333233	0.0709756	0.0868956	0.110748	0.0710942	0.169119	0.213172	0.281138	0.0159741	0.0441202	0.0576312	0.0789632	0.0128584	0.0656887	0.0981209	0.155577	0.0265605	0.12969	0.195153	0.3159	0.00805641	0.0459299	0.0724452	0.122632	0.0213392	0.0950842	0.142957	0.230458	0.0445118	0.185791	0.273932	0.435521	0.0133918	0.0505874	0.072895	0.114068
401	7.4871	44.233	0.0566661	0.166098	0.21759	0.299059	0.111348	0.35966	0.486391	0.697275	0.0214836	0.083936	0.121273	0.188212	0.0201896	0.100272	0.146017	0.224493	0.0376072	0.184449	0.275995	0.444148	0.0100944	0.0594866	0.0951215	0.16548	0.0269137	0.123731	0.183826	0.291377	0.0548134	0.239707	0.351091	0.549825	0.0154574	0.0639023	0.0932694	0.146091
402	7.4877	44.935	0.0386135	0.0935142	0.119	0.158512	0.0797047	0.203017	0.261634	0.35473	0.0168227	0.0455998	0.0596021	0.0821484	0.0175408	0.0987592	0.148155	0.234862	0.0336525	0.172432	0.261348	0.427893	0.010057	0.0553207	0.0865114	0.147785	0.0220566	0.114414	0.179387	0.302818	0.0455879	0.218727	0.336597	0.563923	0.0143052	0.0574275	0.0859651	0.1426
403	7.4883	45.636	0.0320195	0.0659683	0.079927	0.10055	0.0685692	0.158401	0.197969	0.258412	0.0154885	0.0417465	0.0541782	0.0736816	0.0126958	0.0669474	0.100917	0.161166	0.0262971	0.129859	0.19573	0.317056	0.00811732	0.0459458	0.0721508	0.121573	0.0212719	0.0953428	0.144659	0.236508	0.0443763	0.185931	0.275556	0.441484	0.0134584	0.0505148	0.0728452	0.114339
404	7.492	44.183	0.057271	0.176975	0.237624	0.339015	0.112267	0.383253	0.530503	0.786599	0.0215333	0.0903045	0.134077	0.215383	0.0199987	0.101618	0.148797	0.229701	0.0373558	0.187419	0.282048	0.456173	0.00999281	0.0598356	0.0960553	0.16784	0.0279334	0.133365	0.196848	0.306582	0.0563853	0.25552	0.375298	0.586789	0.0156142	0.0667894	0.0987138	0.156255
405	7.4927	44.885	0.0395259	0.0980798	0.125779	0.169001	0.081387	0.211302	0.273849	0.373666	0.0170947	0.047065	0.0617968	0.0856187	0.0173195	0.0938999	0.140264	0.221441	0.0333735	0.166367	0.250937	0.408799	0.0100058	0.0547483	0.0855644	0.14572	0.0223014	0.111891	0.169457	0.2707	0.0459872	0.215145	0.324122	0.521215	0.0143658	0.0570374	0.0842243	0.13547
406	7.4933	45.587	0.0311659	0.0628607	0.0756665	0.0944049	0.0668948	0.151418	0.188122	0.2438	0.0151513	0.0400665	0.0517321	0.0699557	0.0127217	0.0704823	0.108208	0.175861	0.0263545	0.133552	0.202876	0.331112	0.0082588	0.0466057	0.0729044	0.122402	0.0212856	0.095169	0.143174	0.230643	0.0443834	0.185459	0.273966	0.436065	0.0135363	0.0503838	0.0725672	0.113747
407	7.497	44.133	0.0577471	0.186843	0.254259	0.368189	0.112853	0.404266	0.56792	0.856159	0.0215176	0.0960182	0.145158	0.237207	0.0198975	0.101664	0.14954	0.232081	0.0371004	0.189116	0.286059	0.465136	0.0098566	0.0600592	0.0967939	0.169704	0.0281893	0.150956	0.229149	0.367661	0.0559996	0.282338	0.424616	0.681803	0.0152819	0.0704899	0.10618	0.172251
408	7.4977	44.835	0.0404667	0.103302	0.133952	0.182433	0.0831323	0.220597	0.287869	0.39614	0.017381	0.0487295	0.0643229	0.0896626	0.0170374	0.0892422	0.133632	0.212164	0.0329864	0.161429	0.243651	0.397272	0.00995062	0.0547514	0.085558	0.145123	0.0222158	0.110405	0.169001	0.274504	0.0459484	0.213313	0.321118	0.514272	0.0143818	0.0568913	0.083385	0.1317
409	7.4984	45.537	0.0306208	0.061019	0.0731867	0.0908877	0.0657862	0.146891	0.181786	0.234459	0.0149134	0.038836	0.04994	0.0672139	0.0127838	0.0745985	0.1166	0.192395	0.0264423	0.138192	0.21205	0.349627	0.00837507	0.0474683	0.0741067	0.124226	0.02129	0.096327	0.146221	0.238489	0.0444007	0.187037	0.277795	0.445409	0.0136294	0.0506302	0.073082	0.114974
410	7.5018	44.083	0.0581063	0.192692	0.262423	0.379665	0.113029	0.417674	0.589113	0.890003	0.0214228	0.0998326	0.151934	0.249109	0.019913	0.101871	0.149223	0.230827	0.0369722	0.189417	0.286241	0.46587	0.00971118	0.0594233	0.0960587	0.169425	0.0292586	0.155882	0.231637	0.360955	0.0572572	0.29258	0.436752	0.69053	0.0153286	0.0726061	0.109999	0.178097
411	7.5027	44.785	0.0414272	0.108298	0.141406	0.193857	0.0849096	0.229591	0.30105	0.416261	0.017671	0.0504216	0.0668559	0.0936419	0.0170305	0.0867614	0.128694	0.202141	0.0330243	0.158171	0.23712	0.383695	0.00995962	0.0544575	0.0850512	0.144013	0.0221609	0.105608	0.157307	0.246072	0.0459147	0.205718	0.304992	0.479918	0.0143553	0.0558167	0.0812616	0.126998
412	7.5034	45.487	0.0303581	0.060246	0.0721832	0.089527	0.0652137	0.144505	0.178447	0.229569	0.0147675	0.0380109	0.0487303	0.0653658	0.0131702	0.0791762	0.12256	0.199126	0.0270413	0.142875	0.218206	0.35751	0.00857599	0.0480191	0.0747169	0.125173	0.0213543	0.0967556	0.145548	0.233436	0.0445352	0.187567	0.277615	0.441975	0.0137332	0.0507752	0.0732588	0.115079
413	7.5076	44.735	0.0423807	0.113257	0.148904	0.205485	0.08668	0.238557	0.314159	0.436312	0.0179601	0.052192	0.0695086	0.0978121	0.0168906	0.0841675	0.125029	0.197014	0.0328521	0.155753	0.23365	0.378006	0.00991125	0.0546031	0.0853316	0.144155	0.0221384	0.106298	0.162306	0.26495	0.0459768	0.206325	0.309515	0.500938	0.0143828	0.0559059	0.0815592	0.129433
414	7.5083	45.437	0.0303067	0.0602242	0.0721999	0.0896315	0.0650303	0.143673	0.17729	0.227904	0.014692	0.037494	0.0479662	0.0641969	0.013501	0.0822485	0.127293	0.207404	0.0275136	0.146856	0.224963	0.3704	0.00872435	0.0489311	0.0761022	0.127604	0.021388	0.0985681	0.150044	0.244194	0.0446312	0.190404	0.283478	0.455094	0.0138375	0.0512866	0.0742381	0.117144
415	7.5116	43.983	0.0564084	0.192861	0.262794	0.379977	0.109041	0.41799	0.59078	0.892756	0.0205671	0.100307	0.153049	0.250899	0.019235	0.104248	0.153569	0.238744	0.0356985	0.191963	0.291704	0.477129	0.0093502	0.0587451	0.0952654	0.168867	0.0296399	0.157988	0.232654	0.358794	0.0573318	0.298474	0.442995	0.693792	0.0150217	0.0740968	0.112409	0.181125
416	7.5126	44.685	0.0433121	0.116743	0.15348	0.211505	0.088374	0.245628	0.323663	0.449307	0.0182306	0.0538009	0.0718845	0.10143	0.016831	0.0827653	0.122598	0.192299	0.0328237	0.154151	0.230614	0.371546	0.00991078	0.0545862	0.0852932	0.143914	0.022097	0.10268	0.154046	0.248771	0.0459631	0.200725	0.298201	0.481745	0.014353	0.0550768	0.0799756	0.126947
417	7.5134	45.387	0.030419	0.0607108	0.0728863	0.0906529	0.0651491	0.143931	0.177639	0.228443	0.0146699	0.0372197	0.0475485	0.0635658	0.0139146	0.0825545	0.126027	0.202445	0.0280764	0.147015	0.223355	0.365062	0.00886545	0.0490755	0.0761972	0.127812	0.0214276	0.0981065	0.147845	0.237502	0.0447354	0.190008	0.281577	0.448835	0.0139223	0.0514228	0.0743351	0.116917
418	7.5165	43.934	0.0538702	0.188097	0.257197	0.373153	0.104188	0.405974	0.575083	0.87108	0.0197138	0.0972043	0.148363	0.243444	0.0186427	0.105381	0.156142	0.244025	0.0347202	0.191788	0.292453	0.480042	0.00913561	0.057926	0.09398	0.166806	0.0293235	0.162436	0.241833	0.377519	0.0566512	0.303769	0.453941	0.717296	0.0147814	0.0746081	0.113683	0.184554
419	7.5175	44.635	0.0442404	0.120173	0.158056	0.217682	0.0900746	0.252741	0.333267	0.462567	0.0185001	0.0555189	0.0744363	0.105377	0.0169531	0.0819626	0.120536	0.18787	0.0329945	0.153412	0.228718	0.367368	0.00988131	0.0545992	0.0854468	0.14435	0.0221393	0.10425	0.159014	0.260982	0.046128	0.202773	0.302802	0.490816	0.0143851	0.0553614	0.0802424	0.1267
420	7.5184	45.337	0.0306582	0.061579	0.0740694	0.0923445	0.065507	0.145059	0.17918	0.230691	0.0146909	0.0371418	0.0474229	0.0633794	0.0142481	0.0826121	0.126036	0.203405	0.028509	0.147899	0.225111	0.369814	0.00897271	0.0498166	0.077437	0.130134	0.0214566	0.0996946	0.152048	0.247982	0.044835	0.19266	0.287066	0.461121	0.0140171	0.0520041	0.0753978	0.118963
421	7.5192	46.039	0.0592041	0.177968	0.236715	0.331407	0.119048	0.385445	0.523979	0.75546	0.0241331	0.0885386	0.125548	0.190804	0.0173667	0.0986012	0.147738	0.233402	0.033553	0.183593	0.281769	0.465062	0.00863786	0.054011	0.0885153	0.158653	0.0234778	0.107286	0.159579	0.254946	0.0479702	0.210316	0.307763	0.484886	0.0133004	0.0562683	0.0822284	0.129466
422	7.5214	43.884	0.0500099	0.177872	0.2448	0.357178	0.0970578	0.38237	0.543279	0.825526	0.018511	0.0915363	0.139582	0.229036	0.0175117	0.106458	0.161488	0.258076	0.0329862	0.191157	0.29515	0.489647	0.00878761	0.0569183	0.0924766	0.164184	0.0280407	0.15677	0.23286	0.362445	0.0545909	0.294271	0.439824	0.69439	0.0142569	0.0724571	0.110755	0.179618
423	7.5224	44.585	0.0451918	0.12327	0.161889	0.222449	0.0917905	0.259649	0.342323	0.474597	0.0187694	0.0573341	0.0771454	0.109569	0.0172696	0.0831902	0.121959	0.189194	0.0334613	0.155541	0.23148	0.370929	0.00994111	0.0550942	0.0863045	0.146042	0.0222275	0.102132	0.152302	0.240887	0.0463014	0.199459	0.293864	0.463864	0.0143747	0.0548937	0.0789428	0.122458
424	7.5234	45.287	0.0309957	0.0627403	0.0756324	0.094561	0.0660524	0.146871	0.181674	0.23434	0.0147454	0.0372298	0.0475392	0.0635732	0.0146812	0.0828493	0.125451	0.201126	0.0291113	0.148371	0.22482	0.368289	0.00911883	0.0500805	0.077792	0.130925	0.02157	0.0995815	0.149717	0.239234	0.0450811	0.193122	0.286039	0.454611	0.0141202	0.0523478	0.075896	0.119374
425	7.5243	45.989	0.0536312	0.152492	0.199725	0.274865	0.10875	0.336463	0.452012	0.642667	0.0224362	0.0786355	0.110011	0.164365	0.0165566	0.0942746	0.14099	0.222219	0.0323892	0.175678	0.268753	0.442389	0.00854805	0.0524745	0.0855087	0.152354	0.02284	0.102765	0.15216	0.241272	0.0470401	0.202319	0.29556	0.465038	0.0132446	0.054485	0.0795584	0.125116
426	7.5263	43.834	0.0453407	0.158224	0.218327	0.319949	0.0884049	0.343004	0.487055	0.74	0.0170447	0.0831339	0.126221	0.206129	0.0162118	0.10291	0.158821	0.257942	0.0308892	0.184674	0.288081	0.482174	0.00838936	0.055465	0.0902159	0.159663	0.0262733	0.152942	0.23114	0.366538	0.0512347	0.284479	0.429715	0.688537	0.0135439	0.0698991	0.107064	0.175261
427	7.5273	44.536	0.0461883	0.126517	0.165824	0.227099	0.093581	0.267061	0.35204	0.487439	0.0190468	0.0593316	0.0801523	0.114282	0.0174712	0.0836664	0.122343	0.189457	0.0337623	0.156767	0.233203	0.373421	0.00994253	0.055483	0.0870753	0.147546	0.0238828	0.103918	0.155845	0.250171	0.049628	0.203477	0.298081	0.470417	0.0150578	0.0563256	0.0805725	0.124464
428	7.5284	45.237	0.0314003	0.0640685	0.0774111	0.097032	0.0667267	0.149141	0.184777	0.238825	0.0148259	0.0374454	0.0478526	0.0640655	0.0149851	0.0850574	0.129546	0.209013	0.029596	0.151823	0.231215	0.380954	0.00924847	0.0510408	0.0793905	0.133924	0.021689	0.10242	0.156146	0.254109	0.0453596	0.197891	0.29542	0.474235	0.0142451	0.0532712	0.0776501	0.123209
429	7.5293	45.939	0.0481012	0.129423	0.167674	0.227761	0.0985755	0.290005	0.384978	0.538926	0.0207478	0.0692517	0.0954154	0.139513	0.0154593	0.0876948	0.132369	0.21075	0.0307627	0.165594	0.254137	0.41926	0.00840999	0.0513782	0.0832208	0.146545	0.0222938	0.100566	0.149709	0.238895	0.046243	0.197739	0.289834	0.457966	0.0132294	0.0533994	0.0777461	0.12253
430	7.5311	43.784	0.0405255	0.131457	0.178433	0.257347	0.0793668	0.292134	0.410328	0.61578	0.0154794	0.0729392	0.109726	0.176786	0.0149224	0.0959522	0.147202	0.237543	0.0287938	0.17235	0.267804	0.446927	0.00793316	0.0522656	0.0849418	0.150064	0.0238716	0.138562	0.20992	0.334361	0.0471354	0.260005	0.392824	0.63103	0.0124962	0.0649419	0.0993015	0.162015
431	7.5322	44.486	0.0472479	0.129271	0.168809	0.230161	0.0954395	0.274307	0.36127	0.499236	0.0193253	0.0615001	0.0834626	0.119565	0.0178106	0.0848604	0.12364	0.190624	0.0342484	0.15877	0.235708	0.376795	0.00999851	0.0558288	0.087704	0.148926	0.0240886	0.103905	0.154048	0.24373	0.0499496	0.203694	0.296899	0.465714	0.0150665	0.0564739	0.0807312	0.124626
432	7.5333	45.187	0.0318769	0.065672	0.0795735	0.100061	0.0675439	0.152028	0.188741	0.244638	0.0149337	0.0378105	0.0483773	0.0648961	0.0154232	0.087746	0.133209	0.213852	0.0302796	0.155353	0.236235	0.388636	0.00941722	0.0516534	0.0803144	0.135746	0.021795	0.10224	0.154265	0.247401	0.0455905	0.198458	0.295264	0.470451	0.0143286	0.0536507	0.078388	0.124248
433	7.5343	45.889	0.0432864	0.11105	0.143362	0.194864	0.0897205	0.252157	0.332165	0.461399	0.0192693	0.0615395	0.0837592	0.120532	0.0146323	0.0818554	0.123629	0.196738	0.0294853	0.155841	0.238197	0.391085	0.00828707	0.0496488	0.0798352	0.139156	0.0218884	0.0994789	0.149329	0.240221	0.0455615	0.19479	0.286736	0.455263	0.0132369	0.052647	0.0765459	0.12043
434	7.5359	43.734	0.0361824	0.107877	0.142681	0.199346	0.0711618	0.245664	0.339391	0.498595	0.0140409	0.0634891	0.0944716	0.149545	0.0136929	0.0884065	0.136384	0.222271	0.0267057	0.160945	0.251358	0.422257	0.00749788	0.0500673	0.081556	0.143916	0.0212112	0.117759	0.178622	0.287775	0.0425775	0.227063	0.341169	0.545456	0.0117093	0.0588528	0.08911	0.143466
435	7.5372	44.436	0.048438	0.133387	0.173766	0.235954	0.0975091	0.283924	0.374209	0.516886	0.0196343	0.0641765	0.0876211	0.126301	0.0182578	0.0875748	0.127523	0.196586	0.0348945	0.163145	0.242484	0.387904	0.0100548	0.0566557	0.0891842	0.151835	0.0243876	0.107637	0.163148	0.267166	0.0504428	0.209749	0.309067	0.493698	0.0151242	0.0576004	0.082739	0.129103
436	7.5383	45.138	0.0323787	0.0673306	0.0817752	0.103108	0.0684197	0.155104	0.192993	0.250752	0.0150539	0.0382589	0.0490294	0.0659293	0.0157343	0.090413	0.137647	0.221553	0.0307985	0.159254	0.242978	0.401003	0.00955971	0.0526337	0.0819352	0.138737	0.0207425	0.104332	0.160881	0.264673	0.0427644	0.201857	0.30617	0.497454	0.0136516	0.0537006	0.0796315	0.127936
437	7.5394	45.839	0.0393721	0.0948978	0.120455	0.160633	0.0824398	0.219504	0.285337	0.390426	0.0180232	0.0549721	0.0738833	0.104722	0.0138607	0.0748126	0.113028	0.180678	0.0282348	0.145181	0.221412	0.363094	0.00818054	0.0483859	0.0773224	0.133328	0.0216801	0.0982538	0.148279	0.240931	0.0451459	0.192254	0.283914	0.452749	0.0132574	0.0520161	0.0755369	0.118796
438	7.542	44.386	0.0497063	0.137217	0.178137	0.240838	0.0996621	0.293905	0.387592	0.535372	0.0199352	0.067151	0.0923533	0.134218	0.0184106	0.0901115	0.131379	0.202245	0.035183	0.166809	0.248086	0.396613	0.0100735	0.0570558	0.0899313	0.153458	0.0248368	0.108208	0.160775	0.255534	0.0510869	0.211752	0.309125	0.485917	0.0151647	0.0582128	0.0835951	0.130006
439	7.5433	45.088	0.032949	0.0692969	0.0844252	0.106856	0.0694308	0.158851	0.198179	0.258333	0.015199	0.038852	0.0499016	0.0673045	0.0158492	0.0927226	0.141863	0.228561	0.0310683	0.162248	0.248101	0.409574	0.00969577	0.05325	0.0828061	0.140163	0.020906	0.10347	0.157021	0.251398	0.0431063	0.201131	0.303656	0.489041	0.0137354	0.0538831	0.0801583	0.129179
440	7.5444	45.79	0.036359	0.0826616	0.102936	0.133822	0.0767875	0.194371	0.249084	0.334887	0.0170273	0.0498634	0.0662607	0.0926605	0.0132811	0.0697759	0.105166	0.167754	0.0272816	0.136939	0.20775	0.338826	0.00808456	0.0470174	0.0747119	0.127785	0.0215164	0.096494	0.144508	0.231666	0.0448054	0.188803	0.277892	0.44021	0.0132778	0.0512761	0.0742001	0.116249
441	7.547	44.336	0.0511059	0.142566	0.184779	0.249055	0.101995	0.306823	0.405812	0.56216	0.0202465	0.0708138	0.09834	0.144535	0.0187953	0.0929927	0.135777	0.209288	0.0357525	0.171784	0.256139	0.410237	0.0100994	0.0579961	0.0916428	0.156793	0.0252967	0.112559	0.16927	0.274087	0.0519095	0.219392	0.322133	0.510459	0.0152351	0.0595955	0.0863028	0.13479
442	7.5482	45.038	0.0335617	0.0713842	0.0872268	0.110757	0.0705207	0.162917	0.203789	0.266473	0.0153614	0.0395428	0.0509178	0.0689111	0.0161613	0.0936511	0.142519	0.22912	0.031557	0.163919	0.250254	0.412986	0.00980126	0.05389	0.0838949	0.142187	0.0209955	0.106182	0.165842	0.277014	0.0433605	0.205545	0.315922	0.5239	0.0138411	0.0548537	0.0822183	0.135312
443	7.5495	45.74	0.033997	0.0737301	0.0905916	0.115839	0.07233	0.17564	0.222607	0.295401	0.0162226	0.0459475	0.0605087	0.0837356	0.0128284	0.0658747	0.0986648	0.156944	0.0265059	0.130291	0.196698	0.319687	0.00805041	0.0462368	0.073093	0.124063	0.0213989	0.0967725	0.146504	0.238749	0.0445684	0.188659	0.279383	0.446662	0.013339	0.0510544	0.0739326	0.116219
444	7.5519	44.286	0.0525597	0.148731	0.192795	0.259973	0.104359	0.321911	0.428152	0.597432	0.0205295	0.0751506	0.10574	0.157971	0.0188788	0.0929196	0.135426	0.208186	0.0358876	0.172377	0.256913	0.411442	0.0100469	0.0578905	0.091693	0.157372	0.0259171	0.115247	0.170337	0.268098	0.0530208	0.225147	0.328108	0.512103	0.0153091	0.0610185	0.0884785	0.137766
445	7.5532	44.988	0.0342101	0.073675	0.0903235	0.11511	0.0716892	0.167416	0.210035	0.275561	0.015539	0.040353	0.0521151	0.0707933	0.0162324	0.0927487	0.141029	0.226087	0.0317123	0.163045	0.248307	0.408231	0.00987076	0.0539949	0.0839553	0.142024	0.0210773	0.103484	0.158787	0.26264	0.0435537	0.201848	0.307488	0.511142	0.0138857	0.0544905	0.0815161	0.135042
446	7.5544	45.69	0.0322266	0.0673709	0.0819739	0.103623	0.0689754	0.162062	0.203642	0.267567	0.0156039	0.0430086	0.0562306	0.0771745	0.0125707	0.0646803	0.0971161	0.154757	0.0260648	0.127518	0.192184	0.311541	0.008056	0.0458002	0.0720706	0.121648	0.0213271	0.0959803	0.144163	0.231564	0.0444012	0.186979	0.276113	0.438691	0.0133932	0.0506351	0.0731729	0.1148
447	7.5567	44.236	0.0540617	0.158089	0.206358	0.281069	0.106828	0.342731	0.461157	0.654266	0.0208234	0.080695	0.115641	0.176911	0.0192383	0.0958694	0.140256	0.216487	0.0363872	0.178097	0.266713	0.429062	0.0100468	0.0589581	0.0937431	0.161594	0.02676	0.122054	0.180999	0.286567	0.0545106	0.237759	0.34794	0.544331	0.0154463	0.0636778	0.0930102	0.145762
448	7.5582	44.938	0.0349084	0.0762346	0.0938	0.120034	0.0729576	0.172467	0.217065	0.285887	0.0157356	0.0412894	0.0535079	0.0729878	0.0162505	0.0904129	0.136933	0.219454	0.0317736	0.160707	0.244211	0.401139	0.00990085	0.0542348	0.0843562	0.142534	0.0211879	0.105056	0.163201	0.273111	0.0438369	0.204567	0.312811	0.518118	0.0139823	0.0550794	0.0820848	0.134322
449	7.5594	45.64	0.0309162	0.0628059	0.0758294	0.0949871	0.0664687	0.152121	0.189809	0.247364	0.0151312	0.0407707	0.0529856	0.0722108	0.0124981	0.0667302	0.100822	0.161329	0.0259511	0.128838	0.194399	0.31537	0.00816592	0.0461199	0.072222	0.121312	0.0212546	0.0967289	0.146782	0.23928	0.0442654	0.187678	0.278845	0.44708	0.0134668	0.0506384	0.0732928	0.115494
450	7.5615	44.186	0.0553828	0.169188	0.224978	0.315488	0.108984	0.367262	0.503881	0.73614	0.0210619	0.0872157	0.12809	0.202351	0.0192011	0.0950733	0.139085	0.214962	0.0362467	0.178176	0.26761	0.43246	0.00992377	0.0586671	0.0936997	0.162401	0.0278223	0.133466	0.197291	0.307778	0.0562661	0.25579	0.376109	0.588886	0.0156375	0.0669242	0.099041	0.157075
451	7.563	44.888	0.0356515	0.0791083	0.0977921	0.125841	0.0743088	0.178138	0.225108	0.297807	0.0159499	0.0423776	0.0551289	0.0755435	0.0160898	0.0862258	0.129981	0.207445	0.0315781	0.155697	0.235389	0.384458	0.00987908	0.0538236	0.0836166	0.140785	0.0211957	0.10297	0.155774	0.247938	0.0439178	0.200829	0.301666	0.481442	0.0140099	0.0544972	0.0803121	0.127402
452	7.5644	45.59	0.0299931	0.0596655	0.0716109	0.0890683	0.064682	0.145069	0.179995	0.23299	0.0147807	0.0390902	0.0505462	0.0684824	0.0125156	0.0708711	0.109489	0.179005	0.0259938	0.133437	0.203435	0.333289	0.00828825	0.0467973	0.0730411	0.122331	0.0212294	0.0971394	0.146718	0.236297	0.0442148	0.187757	0.278681	0.445204	0.0135426	0.0505627	0.0731631	0.115339
453	7.5664	44.137	0.056659	0.181704	0.246425	0.355358	0.111017	0.393995	0.550972	0.825813	0.021276	0.0940731	0.141254	0.228941	0.0193781	0.0979865	0.144162	0.223979	0.036433	0.183768	0.277673	0.451064	0.00988045	0.0595916	0.0955548	0.166405	0.0284904	0.152012	0.229618	0.366097	0.0563974	0.28472	0.427239	0.683232	0.0153753	0.0710747	0.107142	0.173617
454	7.5679	44.838	0.0364262	0.082178	0.102067	0.132049	0.075728	0.184255	0.233735	0.310612	0.0161772	0.0435851	0.0569329	0.0784014	0.0159486	0.0823992	0.123762	0.197492	0.0313979	0.151463	0.228485	0.372518	0.0098589	0.0538341	0.0836237	0.1404	0.0212384	0.102744	0.15726	0.256156	0.0440678	0.200728	0.302448	0.485651	0.0140619	0.0545676	0.0801093	0.126385
455	7.5694	45.54	0.0293746	0.0576292	0.0688924	0.0852636	0.0634655	0.140242	0.173273	0.223169	0.0145303	0.0378439	0.0487311	0.0657141	0.0126169	0.074906	0.117094	0.193144	0.0261662	0.137884	0.211737	0.34944	0.00844945	0.0477527	0.0743384	0.124257	0.0211913	0.0972546	0.147995	0.241847	0.0441456	0.1881	0.280339	0.450772	0.0136154	0.0506731	0.0733873	0.115924
456	7.5712	44.087	0.0578832	0.19071	0.259527	0.375239	0.112772	0.414178	0.58314	0.87929	0.021425	0.0994699	0.150892	0.246444	0.0197722	0.10057	0.147352	0.228134	0.0368371	0.187675	0.283508	0.461274	0.00984353	0.0596462	0.0959849	0.168434	0.0296068	0.159485	0.238203	0.373037	0.057898	0.298087	0.445898	0.707431	0.0154586	0.0737659	0.111802	0.181376
457	7.5729	44.788	0.0372306	0.0855288	0.106826	0.139152	0.0772086	0.190907	0.243253	0.324958	0.0164159	0.0449378	0.0589748	0.0816387	0.0158836	0.0796361	0.118455	0.187065	0.0313338	0.147953	0.221692	0.358757	0.00983614	0.053496	0.0830689	0.139222	0.0211868	0.099377	0.150884	0.244006	0.0440244	0.195192	0.292592	0.471718	0.0140435	0.053761	0.0785831	0.124814
458	7.5743	45.49	0.0290077	0.0564668	0.0673508	0.083128	0.0627138	0.137225	0.169056	0.216965	0.0143607	0.0369523	0.0474286	0.0637278	0.0128667	0.0802695	0.125598	0.205747	0.0265662	0.14366	0.220868	0.363986	0.00861394	0.0483824	0.0751104	0.125492	0.0211613	0.0968722	0.146509	0.236607	0.0441001	0.18745	0.278498	0.445411	0.0136809	0.0506312	0.0732285	0.115448
459	7.5761	44.037	0.058676	0.195572	0.265709	0.383164	0.113618	0.425763	0.600023	0.904121	0.0214227	0.102637	0.156201	0.255289	0.0198298	0.104234	0.153351	0.238313	0.0367611	0.193266	0.29323	0.478892	0.00973838	0.0602471	0.0972803	0.171497	0.0302861	0.16345	0.244291	0.384126	0.0587459	0.306238	0.457535	0.724562	0.0154194	0.0755724	0.11466	0.18574
460	7.5778	44.739	0.0380262	0.0887657	0.111385	0.145884	0.0786686	0.197475	0.252602	0.33888	0.0166516	0.0463468	0.0610993	0.0850138	0.0157305	0.0773604	0.115231	0.18251	0.0311649	0.145758	0.218524	0.353588	0.00980559	0.0536579	0.0833628	0.139468	0.0211977	0.098906	0.15342	0.261254	0.0441092	0.194687	0.295054	0.491946	0.0140682	0.0537775	0.0788228	0.127553
461	7.5793	45.44	0.028832	0.0559495	0.0666757	0.082216	0.062313	0.135535	0.166686	0.213491	0.0142537	0.0363336	0.0465252	0.0623501	0.0131603	0.0800017	0.124387	0.203837	0.0269552	0.143569	0.220381	0.364012	0.00874047	0.0489273	0.0759205	0.126849	0.0211584	0.09795	0.149403	0.244534	0.0441287	0.189282	0.282581	0.45515	0.0137714	0.0510439	0.0740135	0.117084
462	7.581	43.987	0.0583014	0.196031	0.266271	0.383703	0.1124	0.427058	0.60214	0.906942	0.0211034	0.103092	0.157066	0.256684	0.0197745	0.10806	0.158854	0.24636	0.0365585	0.197521	0.299857	0.490088	0.00965231	0.0600605	0.0971291	0.172206	0.0302864	0.161472	0.238377	0.369121	0.0584683	0.304517	0.451962	0.708822	0.0152126	0.0755057	0.11441	0.184377
463	7.5826	44.689	0.038863	0.0919462	0.115806	0.152349	0.0801975	0.204168	0.262013	0.352747	0.0168963	0.0478735	0.063416	0.0886927	0.0158084	0.0760114	0.112294	0.176141	0.0312872	0.144113	0.214892	0.345534	0.00979102	0.0534574	0.0830825	0.138975	0.0211302	0.0953307	0.145113	0.241214	0.0440221	0.188764	0.282644	0.465613	0.0140222	0.0530167	0.0770123	0.123676
464	7.5843	45.39	0.0288067	0.0559094	0.0666363	0.0821909	0.0621947	0.134868	0.16574	0.212082	0.0141961	0.0359406	0.0459452	0.0614718	0.013503	0.080177	0.122887	0.198398	0.0274147	0.143356	0.2181	0.357234	0.00887008	0.0488929	0.0756964	0.126453	0.0210988	0.0969449	0.146652	0.236669	0.0440464	0.18784	0.27911	0.446332	0.0138196	0.0510105	0.0738181	0.11636
465	7.5857	43.937	0.0567017	0.194484	0.264711	0.382229	0.109079	0.422036	0.596205	0.899849	0.0204802	0.101477	0.154839	0.253548	0.0190837	0.109742	0.162438	0.253435	0.0354455	0.197807	0.301561	0.494878	0.00939172	0.0591949	0.0958568	0.170294	0.0297046	0.160859	0.239203	0.374184	0.0572385	0.302925	0.451079	0.711088	0.0148821	0.0749774	0.113794	0.18381
466	7.5875	44.639	0.0397103	0.0949983	0.119916	0.15812	0.081741	0.210797	0.271216	0.365997	0.0171407	0.0494876	0.0658771	0.0926178	0.0158785	0.075478	0.111168	0.173866	0.0314259	0.143953	0.214377	0.344055	0.00978696	0.0536827	0.0835151	0.139707	0.0212043	0.0959386	0.147255	0.246261	0.0442249	0.189938	0.284724	0.465299	0.0140585	0.0532193	0.0770554	0.121885
467	7.5892	45.341	0.0289026	0.0562327	0.0670904	0.0828402	0.0623095	0.13504	0.165931	0.212334	0.0141815	0.035742	0.0456466	0.0610303	0.013778	0.0801505	0.122887	0.199354	0.027786	0.143946	0.219401	0.361106	0.00896661	0.0494989	0.0766915	0.128311	0.0210414	0.0968535	0.14831	0.244997	0.0439772	0.188405	0.281495	0.454482	0.0138759	0.0513695	0.0744901	0.117705
468	7.5905	43.887	0.0535004	0.188566	0.257864	0.374054	0.103065	0.40662	0.576303	0.873184	0.0194646	0.0972315	0.148532	0.2439	0.0179708	0.109907	0.165636	0.262834	0.0337195	0.195814	0.301342	0.498643	0.00904894	0.0579038	0.0938638	0.166836	0.0286202	0.158071	0.234583	0.36503	0.0554462	0.297087	0.442985	0.698357	0.0144198	0.0734147	0.111839	0.18087
469	7.5909	46.042	0.0588895	0.179145	0.238526	0.334143	0.118207	0.387184	0.527218	0.761125	0.0239428	0.0888562	0.126317	0.192362	0.0171772	0.101004	0.151681	0.23967	0.0332188	0.184993	0.28423	0.469226	0.00866022	0.0540242	0.0883553	0.158352	0.0232267	0.107517	0.161111	0.259801	0.0474867	0.21003	0.30916	0.49077	0.0132265	0.0558542	0.0819628	0.129866
470	7.5924	44.589	0.0405875	0.0982751	0.12447	0.1648	0.0833305	0.217989	0.28135	0.380923	0.0173918	0.0512941	0.0686546	0.0970853	0.0159582	0.0741141	0.108478	0.168526	0.0315377	0.14265	0.211652	0.338368	0.00977068	0.0536592	0.0835538	0.139815	0.0213468	0.094996	0.142096	0.226769	0.0445428	0.188262	0.277673	0.439709	0.0140826	0.0530177	0.0761264	0.11788
471	7.5941	45.291	0.0290955	0.0568561	0.0679167	0.083998	0.0626071	0.135867	0.167035	0.213874	0.0141999	0.0356941	0.04557	0.0609365	0.0139896	0.078563	0.119532	0.19269	0.0280719	0.142036	0.21536	0.353197	0.00906325	0.0495475	0.0766984	0.128337	0.0210459	0.095967	0.14506	0.234386	0.0440202	0.187515	0.278447	0.444741	0.0139362	0.0515102	0.0746539	0.117578
472	7.5954	43.837	0.0488841	0.177292	0.24443	0.357118	0.0946894	0.379574	0.540367	0.822823	0.0180921	0.0904529	0.138137	0.227184	0.0167033	0.10914	0.16851	0.272757	0.0317373	0.193175	0.301514	0.504115	0.00869302	0.0571102	0.09265	0.164048	0.0268304	0.155542	0.235255	0.374202	0.0523511	0.289495	0.436589	0.699346	0.0137467	0.0710968	0.108789	0.177692
473	7.5959	45.993	0.0531033	0.155122	0.204761	0.284173	0.107616	0.339903	0.459429	0.657792	0.0222141	0.0791392	0.111312	0.167405	0.0161847	0.0935727	0.140269	0.221365	0.0317546	0.172864	0.264544	0.435578	0.00852333	0.0519906	0.0844763	0.150135	0.022619	0.104163	0.155885	0.249687	0.0466154	0.203582	0.299562	0.475183	0.0131912	0.054297	0.0796598	0.126088
474	7.5972	44.539	0.0415419	0.101867	0.129392	0.171884	0.0850512	0.225952	0.292541	0.39733	0.0176595	0.0533395	0.0718266	0.10221	0.0161969	0.0756974	0.110802	0.17203	0.0319241	0.145353	0.215797	0.344921	0.00980385	0.05422	0.0845327	0.141635	0.0215116	0.0975866	0.148202	0.243061	0.0449305	0.192358	0.285687	0.458256	0.0141457	0.0536128	0.0771602	0.119939
475	7.5991	45.241	0.0293608	0.0576705	0.0689913	0.0854767	0.0630355	0.137176	0.168782	0.21639	0.0142436	0.0357737	0.0456893	0.0611408	0.0143294	0.0813393	0.124282	0.20124	0.0286174	0.146085	0.222494	0.366828	0.00921752	0.0505484	0.0783181	0.131343	0.0197373	0.0957573	0.145494	0.23545	0.0406171	0.187086	0.280571	0.450371	0.0131677	0.0510145	0.0745992	0.118141
476	7.6002	43.787	0.0434223	0.151929	0.210029	0.308408	0.0846346	0.329677	0.468537	0.712525	0.0163986	0.080058	0.121498	0.198334	0.0154633	0.102704	0.157264	0.252637	0.02973	0.181444	0.281958	0.470177	0.00823333	0.0539987	0.0876162	0.155081	0.0245104	0.143008	0.217389	0.347625	0.0482162	0.267234	0.403799	0.649483	0.012745	0.0663834	0.10148	0.165625
477	7.601	45.943	0.0471873	0.128818	0.167925	0.229913	0.0967535	0.28801	0.384375	0.541997	0.0204122	0.0688676	0.0953844	0.14051	0.0151624	0.0868573	0.131471	0.20989	0.0302182	0.16291	0.250156	0.412951	0.00838041	0.0508935	0.0822241	0.144385	0.0221124	0.101257	0.151381	0.242339	0.0458564	0.198226	0.291702	0.462398	0.0131794	0.0532153	0.0776906	0.122904
478	7.6021	44.489	0.0425558	0.105624	0.134449	0.178959	0.0868562	0.234494	0.304499	0.414758	0.0179356	0.0556174	0.0753837	0.108006	0.0164921	0.0773051	0.112778	0.174209	0.0323817	0.147775	0.219028	0.349261	0.00982774	0.0544898	0.0851086	0.142983	0.0217161	0.0983746	0.14786	0.237583	0.0453817	0.193488	0.285479	0.45412	0.0141922	0.053872	0.0774516	0.120283
479	7.604	45.191	0.0296925	0.0586821	0.0703247	0.0873133	0.0635974	0.138964	0.171205	0.219848	0.0143107	0.0359782	0.0459909	0.0616414	0.0145317	0.0820002	0.124953	0.201549	0.0289589	0.146971	0.223415	0.367631	0.00931963	0.0508419	0.0787362	0.132108	0.0197641	0.0955487	0.144948	0.23308	0.0407142	0.187369	0.281319	0.450952	0.0132346	0.0513954	0.0754016	0.11969
480	7.605	43.738	0.0384158	0.121112	0.162468	0.230934	0.0752437	0.271693	0.379189	0.564429	0.0147664	0.0686562	0.102935	0.164906	0.014239	0.0942409	0.145472	0.236467	0.0276392	0.169227	0.264568	0.444252	0.00780519	0.0518389	0.0842307	0.148617	0.0216339	0.120127	0.180702	0.287418	0.0434457	0.231562	0.346247	0.549453	0.0118045	0.0598326	0.0906648	0.14562
481	7.6059	45.893	0.0421547	0.106358	0.136182	0.183115	0.0874387	0.243509	0.319959	0.443299	0.018843	0.0601115	0.0819694	0.118367	0.0142799	0.0796436	0.120012	0.190585	0.0288531	0.151167	0.230517	0.377936	0.00824887	0.0489315	0.0784597	0.136325	0.0218009	0.0998361	0.149892	0.240641	0.0452927	0.194965	0.287518	0.456429	0.0131898	0.0524461	0.0764204	0.120482
482	7.6069	44.439	0.043707	0.110349	0.14103	0.188517	0.0888942	0.244953	0.31949	0.43711	0.0182424	0.0583562	0.0797004	0.115099	0.0168537	0.0803922	0.117779	0.182569	0.032947	0.152747	0.227089	0.362842	0.0098784	0.0553447	0.0865918	0.145797	0.0220098	0.0997994	0.149717	0.240727	0.0460691	0.196685	0.289754	0.460714	0.0142491	0.054655	0.0786292	0.122476
483	7.6089	45.141	0.030075	0.059849	0.0718485	0.0893822	0.0642583	0.141131	0.174147	0.224044	0.0143968	0.0362897	0.0464534	0.0623929	0.0148304	0.0841705	0.128819	0.20891	0.0294503	0.150478	0.229721	0.379697	0.0094713	0.0518448	0.0803263	0.134907	0.0198467	0.0963689	0.148017	0.241893	0.0409172	0.189447	0.287251	0.466619	0.0133223	0.0520236	0.0768784	0.123797
484	7.6108	45.843	0.0382257	0.0897593	0.11248	0.147184	0.0801269	0.209823	0.271125	0.368162	0.0175927	0.0533766	0.0717619	0.101835	0.0135092	0.0739174	0.112057	0.179476	0.0276331	0.14253	0.217456	0.356569	0.00814795	0.0479413	0.0763953	0.131321	0.0215707	0.098845	0.149424	0.241884	0.0448479	0.192587	0.284935	0.454375	0.0132108	0.0518219	0.0754084	0.118862
485	7.6118	44.389	0.044973	0.115604	0.148249	0.198827	0.0910928	0.256708	0.336377	0.462419	0.0185622	0.0614958	0.0847118	0.123458	0.0170821	0.0818014	0.119435	0.184184	0.0333209	0.15492	0.22999	0.366745	0.00989561	0.0555529	0.0870604	0.146968	0.0227205	0.103115	0.153425	0.243402	0.0471681	0.202595	0.297639	0.470644	0.0143639	0.0559809	0.0807454	0.125796
486	7.6138	45.091	0.0305027	0.0611627	0.0735731	0.0917503	0.0650067	0.143679	0.177615	0.229016	0.0145014	0.0367084	0.0470751	0.0634001	0.0149817	0.0848413	0.12937	0.208462	0.0297395	0.151191	0.230082	0.378626	0.00957014	0.0520551	0.0805693	0.135212	0.0199626	0.0962897	0.146882	0.238182	0.0411878	0.189551	0.287648	0.470254	0.013407	0.0522723	0.0775732	0.126638
487	7.6158	45.793	0.0352013	0.0783774	0.0968419	0.124595	0.0744883	0.185959	0.237412	0.317789	0.0166091	0.0484543	0.0644399	0.0902636	0.0129137	0.0680395	0.102723	0.164159	0.0266368	0.1333	0.202135	0.329559	0.00806702	0.0466128	0.0738345	0.125802	0.0214144	0.0972519	0.145808	0.233252	0.0445188	0.189444	0.279436	0.44313	0.013242	0.0511349	0.0741878	0.116595
488	7.6166	44.34	0.0463953	0.12153	0.156138	0.209503	0.0935129	0.270163	0.355688	0.491337	0.0188957	0.0651036	0.090558	0.133382	0.0173867	0.0832416	0.121777	0.188403	0.0337577	0.158192	0.235508	0.376712	0.00986914	0.056181	0.0883016	0.149487	0.0234055	0.108154	0.163397	0.265289	0.0482229	0.211637	0.313052	0.49978	0.0144721	0.0577665	0.0836554	0.131322
489	7.6187	45.041	0.0309775	0.0626376	0.0755004	0.0943744	0.0658463	0.146589	0.181594	0.234721	0.0146224	0.0372294	0.0478533	0.0646488	0.0151026	0.0844754	0.128964	0.20863	0.0299637	0.151477	0.230841	0.380675	0.00967009	0.0527189	0.0815977	0.13677	0.0200327	0.0983502	0.154317	0.262709	0.0414032	0.192908	0.29726	0.502614	0.0135046	0.0528787	0.0791002	0.132009
490	7.6208	45.743	0.0329205	0.0704066	0.0861571	0.109628	0.0702262	0.168942	0.213725	0.283157	0.0158461	0.0448219	0.0591105	0.0819778	0.0124864	0.064084	0.0964392	0.15431	0.0258996	0.127036	0.192061	0.312611	0.00803171	0.0459858	0.0724843	0.122535	0.0213155	0.0975901	0.14763	0.239114	0.0443204	0.189412	0.280864	0.448552	0.0133127	0.0509521	0.0739629	0.116576
491	7.6215	44.29	0.0480071	0.129583	0.16755	0.226291	0.0962355	0.28763	0.381813	0.53249	0.019245	0.0696356	0.0980794	0.146478	0.0178564	0.0856558	0.124868	0.192382	0.0344241	0.162198	0.241397	0.386135	0.00990126	0.0565893	0.0892122	0.151804	0.0254543	0.109759	0.160301	0.248821	0.0520638	0.217505	0.315197	0.488237	0.0151872	0.0597913	0.0866913	0.134654
492	7.6236	44.991	0.0314812	0.064208	0.0775566	0.0971601	0.066745	0.149795	0.185941	0.240956	0.0147552	0.0378408	0.0487707	0.0661342	0.0152121	0.0848935	0.12886	0.206642	0.0301854	0.151799	0.230238	0.37725	0.00974626	0.052789	0.0816182	0.136675	0.0201587	0.0973885	0.149369	0.24632	0.0417042	0.191328	0.291223	0.483084	0.0135838	0.0527647	0.0783756	0.129326
493	7.6257	45.693	0.0311914	0.0645653	0.0783832	0.0988355	0.0669749	0.156295	0.196225	0.257724	0.0152539	0.0420447	0.0550558	0.0757227	0.0123414	0.0646452	0.0971213	0.154479	0.0256707	0.126259	0.1901	0.307641	0.00812058	0.0458251	0.0718049	0.120659	0.0212385	0.0980211	0.148556	0.240716	0.0441614	0.189435	0.281625	0.450841	0.013382	0.0507883	0.0737572	0.116518
494	7.6263	44.24	0.0498396	0.139253	0.181322	0.246991	0.099305	0.308773	0.414217	0.585743	0.0196339	0.0750966	0.107429	0.163527	0.0179751	0.087307	0.12788	0.197931	0.0346009	0.165835	0.247971	0.398362	0.00984025	0.0571777	0.0904403	0.154398	0.0263109	0.116312	0.170126	0.264374	0.0535981	0.229509	0.333531	0.516776	0.0153294	0.0624078	0.0908467	0.141906
495	7.6285	44.942	0.0320176	0.0659344	0.0798321	0.100275	0.0677118	0.153347	0.190827	0.247971	0.014903	0.0385511	0.0498422	0.0678533	0.0151165	0.0821163	0.124893	0.201531	0.030097	0.14919	0.226526	0.371863	0.0097874	0.0531877	0.082203	0.137277	0.0202219	0.096686	0.147738	0.239773	0.0418856	0.190471	0.287984	0.4667	0.013646	0.0527408	0.0776643	0.124753
496	7.6307	45.643	0.0299086	0.0602869	0.0726987	0.0909696	0.0645441	0.146915	0.183257	0.238907	0.0148004	0.0399214	0.0519653	0.0709853	0.0122508	0.0659828	0.100041	0.160656	0.0255122	0.127158	0.19218	0.31217	0.00820686	0.0461897	0.0720878	0.12058	0.0211682	0.0972676	0.147029	0.237146	0.0440034	0.188074	0.279421	0.4465	0.0134392	0.0505177	0.0732762	0.115687
497	7.631	44.19	0.0519087	0.152911	0.202127	0.280992	0.102801	0.337278	0.460077	0.666035	0.0200929	0.0820374	0.119775	0.187117	0.0185249	0.0905837	0.132606	0.20505	0.0353212	0.171677	0.257373	0.414896	0.00988002	0.0578545	0.0918778	0.157936	0.0273954	0.129266	0.190277	0.295826	0.055603	0.250052	0.366705	0.572496	0.0155614	0.0660068	0.0976616	0.154641
498	7.6333	44.892	0.0326028	0.0678193	0.082308	0.103665	0.0687661	0.157285	0.196241	0.255744	0.0150654	0.0393787	0.0510878	0.0698603	0.015119	0.0797045	0.120497	0.193198	0.03013	0.14639	0.221105	0.360744	0.00979671	0.0530078	0.0818704	0.136451	0.0202013	0.0958251	0.145864	0.234248	0.0419288	0.188708	0.283753	0.454132	0.0136808	0.0525173	0.076812	0.121359
499	7.6355	45.593	0.0289735	0.0572059	0.0685961	0.0852811	0.0627539	0.140013	0.173703	0.224997	0.014457	0.0382887	0.0495867	0.0673447	0.0122585	0.0701714	0.108473	0.177375	0.0255603	0.131804	0.201025	0.329356	0.008371	0.0469857	0.0730187	0.121703	0.0210813	0.0978591	0.148636	0.240882	0.0438488	0.188468	0.280976	0.450848	0.0135043	0.0505038	0.0733118	0.116069
500	7.6358	44.14	0.0541899	0.170242	0.230287	0.331042	0.10664	0.372492	0.518913	0.773679	0.0206035	0.0902421	0.134757	0.216612	0.0188108	0.0946048	0.139151	0.216163	0.0356743	0.178555	0.269333	0.43676	0.00985169	0.0588602	0.0939161	0.162527	0.0280868	0.146017	0.217657	0.341529	0.0557929	0.276646	0.411879	0.651678	0.0152857	0.0700294	0.105145	0.169107
501	7.6382	44.842	0.0332202	0.0698823	0.0850527	0.107433	0.0698843	0.161632	0.202245	0.264414	0.0152402	0.0403208	0.0525177	0.0721632	0.0150183	0.0773424	0.116408	0.186246	0.03003	0.143773	0.216607	0.352632	0.00978722	0.0531033	0.0820317	0.136477	0.0202239	0.0945067	0.144066	0.233481	0.0420355	0.186624	0.280397	0.451504	0.0137131	0.0522552	0.0761987	0.120435
502	7.6405	45.544	0.0283273	0.0551002	0.0657899	0.0813668	0.0614994	0.135144	0.166946	0.215103	0.0142056	0.0370698	0.0478166	0.0646303	0.0124211	0.0749683	0.116681	0.191688	0.0258433	0.137181	0.210445	0.346975	0.00854867	0.0480673	0.0745665	0.124184	0.0210014	0.0972275	0.14757	0.238962	0.0436995	0.187483	0.279405	0.448168	0.0135561	0.0503859	0.0730726	0.115632
503	7.6407	44.09	0.0566124	0.186527	0.2541	0.36782	0.110566	0.405529	0.570619	0.859703	0.0211105	0.0978516	0.148074	0.241097	0.0192531	0.100127	0.147358	0.228641	0.0362242	0.186624	0.282171	0.458749	0.00987615	0.0596557	0.0955704	0.166799	0.0295629	0.158962	0.237011	0.370526	0.0578083	0.297516	0.444554	0.704379	0.0154713	0.0738058	0.111817	0.181188
504	7.643	44.792	0.0338691	0.072072	0.0879619	0.111468	0.0710659	0.166329	0.208753	0.273855	0.0154266	0.041378	0.0541335	0.0747652	0.0148351	0.0747896	0.112516	0.179766	0.0298174	0.14086	0.211741	0.34345	0.00975614	0.0529299	0.0817325	0.135701	0.0202402	0.093944	0.144842	0.241655	0.0421477	0.185338	0.280055	0.462669	0.0137459	0.0520806	0.0760047	0.122277
505	7.6454	45.494	0.0278853	0.0536764	0.0638937	0.078722	0.0606231	0.131691	0.162127	0.208016	0.0140201	0.0361352	0.046454	0.062553	0.0125529	0.0776162	0.121232	0.198708	0.0260387	0.13982	0.214675	0.353591	0.00866334	0.0483105	0.074717	0.124228	0.020915	0.0973933	0.148144	0.240449	0.0435685	0.187523	0.279939	0.450059	0.0136169	0.0504609	0.0732025	0.115993
506	7.6455	44.04	0.0584387	0.194419	0.264236	0.381303	0.113232	0.423779	0.596823	0.898633	0.0213854	0.10251	0.155773	0.254061	0.0197172	0.104718	0.154151	0.239577	0.0366812	0.193623	0.293725	0.479574	0.00986374	0.0606121	0.0975315	0.171419	0.0303853	0.164565	0.246241	0.387604	0.0589138	0.307975	0.460284	0.729496	0.0154743	0.0759843	0.115339	0.18685
507	7.6478	44.742	0.0345415	0.0742926	0.0908914	0.115481	0.0722795	0.171212	0.215509	0.283573	0.0156186	0.0425323	0.055907	0.0776321	0.0147629	0.0724862	0.108515	0.173064	0.0297316	0.138436	0.207694	0.336379	0.00973428	0.0530722	0.0820011	0.135969	0.0202582	0.0922414	0.144148	0.250593	0.0422315	0.183226	0.27869	0.471711	0.0137531	0.0519258	0.0758033	0.123395
508	7.6502	43.99	0.0591072	0.19733	0.267655	0.385222	0.113816	0.43103	0.606883	0.912607	0.0213352	0.104414	0.158917	0.259202	0.0197575	0.108406	0.159335	0.247089	0.0365998	0.197918	0.300375	0.490917	0.00977709	0.0604597	0.0975127	0.172487	0.0305912	0.162466	0.239748	0.371411	0.0589548	0.30667	0.454731	0.712614	0.0153023	0.0760934	0.115282	0.18545
509	7.6503	45.444	0.0276293	0.0528565	0.062808	0.0772124	0.0600892	0.129495	0.159051	0.203496	0.0138949	0.0354632	0.0454729	0.0610609	0.0128168	0.0771468	0.119813	0.196723	0.0263769	0.139492	0.213987	0.353742	0.00877854	0.0488937	0.0756383	0.125842	0.0207988	0.096975	0.148991	0.24621	0.043384	0.18723	0.280663	0.45471	0.0136646	0.0506037	0.0734498	0.116532
510	7.6527	44.692	0.035232	0.0765345	0.0938344	0.11947	0.0735246	0.176284	0.222505	0.293681	0.0158149	0.0437987	0.0578598	0.0808188	0.0147865	0.0707704	0.105405	0.167015	0.0297976	0.136629	0.204155	0.328844	0.00973507	0.0529686	0.0818268	0.13554	0.0203124	0.0900796	0.137341	0.227098	0.0423884	0.179581	0.268985	0.440641	0.0137575	0.0514095	0.0743675	0.118381
511	7.655	43.94	0.0582761	0.196918	0.267409	0.38522	0.111793	0.429321	0.605244	0.911071	0.0208993	0.103745	0.15814	0.258316	0.0194048	0.112599	0.166522	0.259509	0.0359599	0.202341	0.308588	0.506369	0.00961847	0.0605833	0.0979294	0.173666	0.0300245	0.163083	0.243142	0.381903	0.0577767	0.306541	0.456788	0.721436	0.0149873	0.0757623	0.115019	0.18571
512	7.6553	45.394	0.0275111	0.0524748	0.0623094	0.076514	0.0598173	0.128258	0.157289	0.200879	0.013816	0.0350014	0.0447988	0.0600441	0.0129933	0.0768817	0.118867	0.193987	0.0265982	0.138791	0.211958	0.348899	0.00885289	0.0487343	0.0752409	0.125097	0.0206686	0.0940872	0.142763	0.231961	0.0431529	0.183506	0.272972	0.437565	0.0136742	0.0502793	0.0726922	0.114618
513	7.6575	44.642	0.0359573	0.0788555	0.0968544	0.123513	0.0748334	0.181669	0.229926	0.304359	0.0160183	0.045203	0.0600512	0.0843939	0.0148312	0.0698047	0.103472	0.163312	0.0298889	0.135918	0.202707	0.325835	0.00970167	0.0531011	0.0821524	0.136115	0.0203594	0.0892283	0.1362	0.225506	0.0425341	0.178749	0.266862	0.432531	0.0137689	0.0513737	0.0738707	0.115715
514	7.6598	43.891	0.0559382	0.193802	0.263995	0.381556	0.107203	0.420036	0.59393	0.897224	0.0201024	0.100805	0.153997	0.252482	0.0183283	0.115509	0.174111	0.275775	0.0343625	0.2036	0.313739	0.519129	0.00930995	0.0595728	0.0964398	0.171429	0.0288836	0.156993	0.231893	0.359374	0.0557984	0.296236	0.439975	0.690783	0.0144932	0.073574	0.111723	0.179826
515	7.6601	45.344	0.0275116	0.0524632	0.0622941	0.0764954	0.0597646	0.127814	0.156641	0.199857	0.0137763	0.0347187	0.0443862	0.0594312	0.0132739	0.0757579	0.116106	0.188871	0.0269827	0.137655	0.209436	0.34471	0.00896682	0.0491184	0.0758305	0.126156	0.0205237	0.0921544	0.140238	0.230535	0.0429071	0.181407	0.270054	0.434403	0.013688	0.0502949	0.0727114	0.114589
516	7.6623	44.592	0.036724	0.0813454	0.100098	0.127931	0.0762067	0.187516	0.238083	0.316221	0.0162305	0.0467754	0.0625251	0.0884614	0.0148863	0.0695325	0.102699	0.161085	0.0300143	0.135898	0.202129	0.323441	0.00970831	0.0531755	0.0822964	0.136338	0.020532	0.0891295	0.133709	0.214553	0.0429188	0.178395	0.263223	0.418182	0.0138107	0.051352	0.0733682	0.113502
517	7.6627	46.046	0.0580694	0.181939	0.243225	0.341711	0.116463	0.390231	0.533797	0.774076	0.0236104	0.0890267	0.127089	0.194539	0.0167905	0.0999999	0.150605	0.238615	0.0325017	0.182133	0.280328	0.463686	0.00860908	0.0536582	0.0875874	0.156593	0.0228649	0.107683	0.161924	0.261342	0.0468118	0.209247	0.3093	0.492954	0.0131142	0.0552514	0.0814269	0.129706
518	7.6645	43.841	0.051702	0.185579	0.254509	0.370213	0.0994728	0.398658	0.566259	0.860069	0.0188454	0.0949445	0.145249	0.239023	0.0171399	0.113719	0.174595	0.281149	0.0324673	0.199447	0.310861	0.519248	0.00893355	0.0585141	0.0948882	0.168281	0.0270274	0.154713	0.232791	0.368514	0.0527342	0.289044	0.433989	0.691726	0.013828	0.0712717	0.108728	0.176636
519	7.665	45.294	0.0276027	0.0527211	0.0626261	0.0769509	0.0598818	0.127977	0.156815	0.200069	0.013768	0.0345825	0.0441905	0.0591646	0.0134039	0.0743684	0.113565	0.183995	0.0271583	0.135992	0.206213	0.338447	0.00902509	0.049113	0.075768	0.126017	0.0189784	0.0908662	0.137431	0.221702	0.039241	0.178746	0.267369	0.428533	0.012843	0.0493805	0.0719476	0.113775
520	7.6671	44.543	0.0375284	0.0840116	0.10359	0.132635	0.0776338	0.193837	0.246942	0.329209	0.0164483	0.0485252	0.065294	0.0930438	0.0150537	0.0693701	0.101883	0.158993	0.0302718	0.136308	0.202376	0.323218	0.00970873	0.0534513	0.0828282	0.137332	0.0206678	0.0895697	0.135493	0.223406	0.0432335	0.179737	0.26592	0.427179	0.0138399	0.0517114	0.0739172	0.114583
521	7.6676	45.996	0.0518327	0.161177	0.217814	0.30981	0.105257	0.346091	0.474783	0.691734	0.021816	0.0796437	0.113025	0.172114	0.0156755	0.0920979	0.138603	0.219339	0.0309113	0.169244	0.25945	0.42768	0.00846933	0.0514717	0.083376	0.147628	0.0222294	0.103607	0.155173	0.248437	0.0458863	0.202007	0.298008	0.473398	0.0130712	0.0536976	0.0789166	0.125407
522	7.6692	43.791	0.046053	0.166938	0.231059	0.33912	0.0892872	0.358166	0.510555	0.778597	0.0171842	0.0856598	0.130691	0.214779	0.0159022	0.107796	0.165313	0.265739	0.030444	0.188749	0.293966	0.490995	0.00850181	0.0556694	0.0902212	0.159787	0.0248703	0.144002	0.217822	0.346789	0.0487935	0.269462	0.405705	0.649625	0.0129002	0.0670533	0.102214	0.16619
523	7.6699	45.244	0.0277681	0.0531963	0.0632538	0.0778058	0.0601414	0.128663	0.157727	0.201351	0.0137861	0.0345774	0.04419	0.0592029	0.0136291	0.0748369	0.114301	0.185895	0.0275211	0.137193	0.208438	0.343566	0.00916671	0.0499392	0.0770509	0.128203	0.0188759	0.0899079	0.137262	0.225367	0.0391204	0.178368	0.268552	0.434139	0.0128736	0.0497482	0.0728293	0.115727
524	7.6719	44.493	0.0384468	0.0872417	0.107902	0.138624	0.0792629	0.201461	0.257752	0.345245	0.0166936	0.0506184	0.0686254	0.0985764	0.0154141	0.0713542	0.10435	0.16171	0.0308203	0.139129	0.20606	0.328062	0.00975595	0.0537192	0.0833511	0.138559	0.0210157	0.0917418	0.137173	0.220715	0.0439518	0.183049	0.269328	0.428523	0.0139332	0.0523036	0.0748538	0.116062
525	7.6725	45.946	0.0457332	0.127914	0.169295	0.236912	0.0939769	0.284541	0.383503	0.548912	0.0199254	0.0680067	0.0948098	0.14121	0.0146962	0.0830877	0.12558	0.200573	0.0293695	0.156477	0.239946	0.396156	0.00829524	0.0500221	0.0805769	0.140857	0.0218588	0.101654	0.153159	0.247775	0.0452971	0.198107	0.293232	0.467956	0.0130852	0.0528935	0.0774514	0.123084
526	7.674	43.741	0.0402852	0.132536	0.179474	0.257888	0.0786017	0.293833	0.412957	0.620079	0.0153612	0.0729759	0.110067	0.177911	0.0145381	0.0991874	0.153255	0.248995	0.0281983	0.175992	0.275673	0.463664	0.00804409	0.0533798	0.0866435	0.153104	0.0218727	0.123475	0.186807	0.299909	0.0439389	0.236969	0.355378	0.566025	0.0118682	0.0609139	0.0924294	0.148547
527	7.6748	45.194	0.0279967	0.0538596	0.0641165	0.0789853	0.0605185	0.129792	0.159226	0.203497	0.0138264	0.034687	0.0443608	0.0595094	0.0138199	0.0764865	0.116696	0.18888	0.0278664	0.139189	0.211244	0.347238	0.00927602	0.0502869	0.0775164	0.129019	0.0189125	0.0891335	0.135055	0.217259	0.0391952	0.177673	0.267182	0.429447	0.01294	0.0499687	0.0734193	0.117087
528	7.6767	44.443	0.0394655	0.0908532	0.112704	0.145248	0.081038	0.210064	0.270038	0.363625	0.0169556	0.0530248	0.0724935	0.105054	0.0156198	0.0725004	0.1063	0.165336	0.0311596	0.141653	0.210358	0.335669	0.0097571	0.0542901	0.0843986	0.140532	0.0212899	0.0931551	0.140692	0.231925	0.0445147	0.186672	0.275691	0.443055	0.0139898	0.0530978	0.0762941	0.118862
529	7.6774	45.896	0.0407318	0.101477	0.129263	0.172684	0.0846281	0.233844	0.306818	0.424895	0.0183298	0.0583459	0.0796975	0.115525	0.013758	0.075006	0.113069	0.180106	0.027915	0.143866	0.21924	0.359607	0.00815335	0.0480282	0.0767711	0.132676	0.0216123	0.0995572	0.149384	0.239216	0.0448142	0.193997	0.286598	0.454918	0.0130958	0.0520223	0.0759522	0.119941
530	7.6787	43.691	0.0353637	0.105966	0.139932	0.19504	0.0694514	0.241157	0.333147	0.489234	0.0137823	0.0622899	0.092773	0.146968	0.0134128	0.0909595	0.14096	0.230122	0.0262136	0.163335	0.256367	0.432995	0.00760238	0.0506355	0.082362	0.145727	0.0195691	0.101059	0.148999	0.231333	0.0391763	0.200893	0.296773	0.462282	0.0113511	0.0540822	0.0815473	0.129507
531	7.6795	45.145	0.0282712	0.0546577	0.065157	0.0804009	0.0609913	0.131265	0.161224	0.206341	0.013885	0.034895	0.0446855	0.0600659	0.0139624	0.0774607	0.118675	0.193241	0.0281388	0.141008	0.214823	0.354763	0.00940958	0.0511591	0.0788531	0.131191	0.0188964	0.0899733	0.139624	0.23392	0.03922	0.179604	0.274484	0.453975	0.0130087	0.0505837	0.0750297	0.122061
532	7.6815	44.393	0.0406463	0.0953832	0.118845	0.153974	0.0830891	0.22062	0.285346	0.386919	0.0172489	0.0559233	0.0771878	0.112947	0.0159396	0.0739479	0.107996	0.166935	0.031652	0.144051	0.213528	0.339992	0.00977015	0.054461	0.0848443	0.141741	0.0217637	0.0956588	0.141811	0.225768	0.0454407	0.191388	0.280234	0.442834	0.0140974	0.0540149	0.0778044	0.121154
533	7.6823	45.846	0.0369387	0.0856451	0.106934	0.139389	0.0775891	0.201428	0.259933	0.352744	0.0171296	0.0518584	0.0698237	0.0993592	0.013107	0.0701042	0.105799	0.169122	0.0268868	0.136239	0.207271	0.339459	0.00808188	0.0471781	0.0749794	0.128356	0.0214364	0.09935	0.150525	0.244455	0.0444777	0.192965	0.286569	0.458297	0.0131516	0.0516325	0.075377	0.119252
534	7.6844	45.095	0.0285917	0.0555869	0.0663577	0.0820195	0.0615484	0.133069	0.163666	0.20984	0.0139581	0.0352028	0.0451544	0.0608558	0.0141331	0.0774149	0.118033	0.190753	0.0284358	0.141057	0.213983	0.351338	0.0094737	0.051204	0.0788683	0.131112	0.0189428	0.0899521	0.139078	0.232893	0.0393384	0.179246	0.27403	0.458494	0.0130851	0.050674	0.0753503	0.124502
535	7.6863	44.343	0.0420162	0.100864	0.126368	0.164787	0.0854308	0.233339	0.303977	0.415774	0.0175696	0.0593786	0.0828413	0.122566	0.0164121	0.0775332	0.113556	0.17606	0.0323826	0.149937	0.223003	0.356289	0.00981912	0.0554063	0.0865668	0.14519	0.0224554	0.100752	0.151489	0.247613	0.0466833	0.201068	0.296533	0.473651	0.0142333	0.0561388	0.0812613	0.127186
536	7.6872	45.796	0.0340559	0.0751096	0.0926187	0.11896	0.0722414	0.179144	0.228565	0.306014	0.0162036	0.0472229	0.0628937	0.0883103	0.0125765	0.0651321	0.0980153	0.156338	0.0260054	0.128384	0.19419	0.316173	0.00804553	0.0461244	0.0728144	0.123484	0.0212512	0.0982673	0.148328	0.238887	0.0441102	0.190368	0.282341	0.450166	0.013184	0.0509945	0.07426	0.117329
537	7.6893	45.045	0.0289576	0.0566694	0.0677611	0.0839241	0.0621893	0.135243	0.166625	0.214065	0.0140493	0.0356094	0.0457767	0.0618902	0.014209	0.0779903	0.119224	0.193443	0.0286152	0.142288	0.216309	0.355939	0.00958048	0.051869	0.0798554	0.132574	0.0190632	0.092599	0.14658	0.254779	0.039571	0.183421	0.283813	0.484425	0.0132082	0.051403	0.0766306	0.127752
538	7.6911	44.293	0.0436213	0.10778	0.136048	0.179114	0.0881418	0.249167	0.327606	0.453258	0.0179155	0.063589	0.0898284	0.134672	0.0166674	0.0784971	0.114528	0.176734	0.0327365	0.151921	0.225811	0.3606	0.00979494	0.0554493	0.0868587	0.146227	0.0236213	0.106722	0.157749	0.248885	0.0484153	0.2117	0.310277	0.487479	0.0144231	0.0582477	0.0846251	0.132536
539	7.6921	45.747	0.0319263	0.0678764	0.0829913	0.105566	0.0682785	0.16356	0.20695	0.27441	0.0154997	0.0438678	0.0579457	0.0805642	0.0122098	0.0628486	0.0946172	0.151475	0.0253985	0.124461	0.188056	0.30595	0.00805178	0.0458349	0.0719744	0.121122	0.0211633	0.0982883	0.148697	0.239941	0.043925	0.189852	0.282237	0.451072	0.0132528	0.0507495	0.0738964	0.11693
540	7.6941	44.995	0.029359	0.0578466	0.0692928	0.085979	0.0629004	0.137696	0.169975	0.218881	0.0141522	0.0361056	0.0465387	0.0631522	0.0142375	0.0772609	0.117478	0.189131	0.0287332	0.141331	0.213868	0.349687	0.00963489	0.0519013	0.0798313	0.132316	0.0191386	0.0916052	0.14172	0.235022	0.0397288	0.181401	0.276594	0.456787	0.0132773	0.0511386	0.0755516	0.122786
541	7.6958	44.243	0.0455822	0.117011	0.149258	0.19929	0.0914589	0.269765	0.358935	0.504334	0.018345	0.0688561	0.0986943	0.1504	0.0171312	0.0813317	0.119061	0.184508	0.0333742	0.157388	0.234989	0.377111	0.00981788	0.0563113	0.0885039	0.149682	0.0249288	0.114501	0.168179	0.261951	0.0503306	0.226193	0.331244	0.516917	0.0146452	0.0610481	0.0894772	0.140619
542	7.697	45.697	0.0302642	0.0623821	0.0757147	0.095526	0.065175	0.151618	0.190439	0.250402	0.0149379	0.0412278	0.0540784	0.0745515	0.0120571	0.0638283	0.0963826	0.154041	0.0251705	0.124452	0.187748	0.304329	0.00816951	0.0459162	0.0716551	0.119833	0.0210686	0.097922	0.148236	0.23926	0.0437297	0.188854	0.281082	0.449677	0.0133132	0.0504858	0.0734554	0.116299
543	7.6989	44.945	0.029798	0.0591825	0.0710293	0.088322	0.0636875	0.140488	0.173811	0.22442	0.0142705	0.0367014	0.0474528	0.064665	0.0141882	0.0755794	0.115016	0.186107	0.0286951	0.139904	0.211851	0.346937	0.00966664	0.0522402	0.0803259	0.132896	0.0192398	0.0905301	0.138307	0.224419	0.0399116	0.179857	0.271212	0.437301	0.0133464	0.0509479	0.0745194	0.118177
544	7.7006	44.193	0.0480204	0.130608	0.169483	0.231814	0.0956154	0.298646	0.404083	0.580905	0.0189114	0.0757321	0.110498	0.172058	0.0177315	0.0851574	0.124365	0.192101	0.0341771	0.163567	0.244523	0.393346	0.0098329	0.0568686	0.0898003	0.153124	0.0262536	0.128162	0.189447	0.295513	0.0526066	0.248275	0.366621	0.575936	0.0149221	0.0649904	0.096437	0.153512
545	7.7019	45.647	0.0290174	0.0583023	0.0703175	0.0880716	0.062829	0.142652	0.178058	0.232435	0.0145056	0.0391987	0.0511097	0.0699745	0.0119771	0.0645514	0.0975276	0.156107	0.0250284	0.124465	0.187749	0.304446	0.00824428	0.0460973	0.0716648	0.119316	0.0209942	0.0980925	0.148813	0.240484	0.0435747	0.188748	0.281543	0.451306	0.0133817	0.0503861	0.0733375	0.116325
546	7.7036	44.895	0.0302688	0.0606136	0.0728907	0.0908321	0.0645334	0.143583	0.178044	0.230522	0.0143984	0.0373883	0.0485203	0.0664252	0.0142179	0.0738021	0.111543	0.179012	0.0287788	0.137833	0.207546	0.337607	0.00970989	0.0522225	0.0802361	0.132518	0.0192467	0.0890829	0.135829	0.219871	0.0400012	0.177403	0.266189	0.426628	0.0133831	0.0505952	0.0734468	0.115306
547	7.7053	44.143	0.0510641	0.153268	0.205359	0.292768	0.100914	0.342574	0.474818	0.703999	0.019681	0.0850957	0.126686	0.202354	0.0183145	0.0907164	0.133107	0.206484	0.0349616	0.172553	0.259482	0.419828	0.0098985	0.0581796	0.0922497	0.158439	0.0276338	0.145745	0.218447	0.344962	0.055153	0.275738	0.412025	0.655127	0.0152212	0.0698	0.105029	0.169562
548	7.7067	45.597	0.028086	0.0552544	0.0662776	0.0824679	0.0610602	0.135882	0.168673	0.218777	0.0141697	0.0376117	0.048793	0.066409	0.0120416	0.0694095	0.106501	0.172214	0.0251821	0.12987	0.197218	0.321217	0.00843689	0.0469272	0.0726109	0.120454	0.0209076	0.0982059	0.149362	0.241738	0.0434231	0.188569	0.28186	0.452867	0.0134526	0.0503322	0.0732689	0.116413
549	7.7085	44.845	0.0307677	0.062159	0.0749136	0.0935795	0.0654304	0.146967	0.182728	0.237302	0.014537	0.0381804	0.0497448	0.0684486	0.0140916	0.0718179	0.108746	0.175431	0.0286407	0.135976	0.204979	0.333879	0.00968578	0.0523965	0.0805437	0.132831	0.0193004	0.0876594	0.133774	0.219593	0.0401637	0.175184	0.262677	0.425937	0.0134191	0.0502812	0.0727991	0.115112
550	7.71	44.094	0.0544423	0.179146	0.244673	0.354994	0.106685	0.390454	0.549564	0.828017	0.0205174	0.0948697	0.143302	0.232675	0.0188094	0.0980895	0.144294	0.223798	0.0356315	0.182902	0.276092	0.448405	0.00995035	0.0592863	0.0944757	0.163991	0.02917	0.157295	0.23476	0.367526	0.0570826	0.294805	0.440731	0.698696	0.0153994	0.0732846	0.111106	0.179997
551	7.7116	45.547	0.0274086	0.0530458	0.0633389	0.0783755	0.0597649	0.130862	0.161717	0.208583	0.0139164	0.0363863	0.0470113	0.0636741	0.0121049	0.0722927	0.11193	0.182614	0.0252871	0.133128	0.203425	0.333656	0.0085566	0.0476622	0.073606	0.121918	0.0207157	0.0966776	0.147037	0.238335	0.0430698	0.186108	0.278027	0.446906	0.0134671	0.0499797	0.0725879	0.1152
552	7.7132	44.795	0.0312965	0.063788	0.0770344	0.0964463	0.0663793	0.150603	0.187773	0.244619	0.0146847	0.0390678	0.0511334	0.0707531	0.0139821	0.0699801	0.105438	0.168796	0.0285406	0.133651	0.200561	0.324599	0.00968007	0.0522485	0.0802744	0.13217	0.0193538	0.0884165	0.136756	0.231313	0.0403643	0.175663	0.265544	0.441987	0.0134734	0.050326	0.073049	0.117613
553	7.7148	44.044	0.0574013	0.191998	0.261119	0.377067	0.111356	0.418325	0.589277	0.887472	0.021113	0.101327	0.153877	0.250753	0.0193783	0.104714	0.154616	0.240694	0.0363042	0.193065	0.293114	0.478493	0.0100024	0.060932	0.0975575	0.170543	0.0301586	0.163352	0.243108	0.379455	0.0584774	0.305827	0.456188	0.720635	0.0154382	0.0755891	0.114683	0.185644
554	7.7165	45.497	0.0269346	0.0514991	0.0612679	0.0754793	0.058838	0.127234	0.15667	0.201166	0.0137267	0.0354512	0.0456457	0.0615908	0.0122919	0.0737813	0.11335	0.182639	0.0255613	0.134143	0.203892	0.332323	0.00868742	0.0478021	0.0736171	0.121765	0.0205774	0.0974981	0.149989	0.246233	0.0428627	0.18689	0.280856	0.455367	0.0135286	0.0501677	0.0729779	0.116283
555	7.718	44.745	0.0318514	0.0655266	0.0792993	0.0995083	0.0673748	0.15456	0.193258	0.252601	0.0148399	0.040068	0.0527048	0.0733572	0.0139363	0.068767	0.103662	0.166378	0.0285156	0.132784	0.199411	0.322927	0.00966159	0.052509	0.0807598	0.132899	0.0193576	0.0866024	0.134484	0.228912	0.0404292	0.172992	0.261515	0.435806	0.0134759	0.049988	0.0722973	0.116041
556	7.7195	43.994	0.0590025	0.197129	0.267325	0.38466	0.113559	0.430787	0.606379	0.911504	0.0213069	0.104467	0.158941	0.259055	0.0196997	0.10907	0.159952	0.247509	0.0365794	0.197958	0.29996	0.48982	0.00993135	0.0606105	0.097403	0.171932	0.0305578	0.162216	0.238483	0.367517	0.0588378	0.306365	0.453761	0.709558	0.0153082	0.0760692	0.11526	0.185306
557	7.7213	45.447	0.0266282	0.0504966	0.059932	0.0735931	0.0582296	0.124771	0.1532	0.196034	0.0135925	0.0347602	0.0446405	0.0600585	0.012415	0.0733826	0.113162	0.184016	0.0257039	0.133982	0.204362	0.335405	0.00876383	0.0483449	0.0744639	0.12313	0.0203451	0.0944781	0.145144	0.238769	0.0424419	0.182863	0.274033	0.443483	0.0135138	0.0497652	0.0721276	0.114457
558	7.7229	44.696	0.0324163	0.067292	0.0815949	0.102604	0.0683877	0.158679	0.198996	0.26098	0.0149965	0.0411602	0.0544336	0.0762437	0.0139305	0.0671741	0.100545	0.159984	0.0285407	0.130933	0.195655	0.314864	0.00967622	0.0524309	0.0805937	0.132451	0.0194759	0.0856127	0.130877	0.215801	0.040714	0.171322	0.256514	0.417843	0.0135094	0.0497757	0.0715899	0.112933
559	7.7242	43.944	0.0589059	0.197848	0.268168	0.385582	0.11282	0.432316	0.608844	0.915144	0.0210593	0.104704	0.15953	0.260267	0.0193894	0.113691	0.168356	0.262428	0.0359992	0.203673	0.310802	0.509849	0.00980261	0.0612561	0.0986427	0.174236	0.0300659	0.162061	0.239717	0.372449	0.0577779	0.305287	0.453286	0.711957	0.0149983	0.0756487	0.114697	0.184733
560	7.7262	45.397	0.0264529	0.0499099	0.0591441	0.0724805	0.0578553	0.123179	0.150956	0.192707	0.0135019	0.0342625	0.0439175	0.0589709	0.0125808	0.0731225	0.112509	0.182584	0.0259359	0.133256	0.202595	0.331829	0.00888497	0.0484257	0.0744311	0.122955	0.0201699	0.0904221	0.136801	0.221977	0.0421162	0.177716	0.263919	0.422157	0.0135015	0.0492993	0.071272	0.112113
561	7.7277	44.646	0.033029	0.0692128	0.0840952	0.10597	0.0694769	0.163239	0.205376	0.270399	0.0151646	0.0424083	0.0564251	0.079577	0.0139492	0.0660418	0.0985427	0.15678	0.0285862	0.130237	0.194526	0.312984	0.00963818	0.0526286	0.0810183	0.13316	0.0195422	0.083839	0.126713	0.206268	0.0408928	0.168998	0.250495	0.401944	0.0135096	0.0494935	0.070783	0.109981
562	7.7289	43.894	0.057079	0.195676	0.265956	0.383425	0.109077	0.425503	0.600761	0.905662	0.0203845	0.102409	0.156397	0.256037	0.0186972	0.116089	0.173617	0.273011	0.0348904	0.204312	0.313432	0.516951	0.00954782	0.0600467	0.0968553	0.171862	0.0288666	0.159203	0.236238	0.368015	0.0557528	0.29901	0.444999	0.700986	0.0145196	0.0739733	0.112365	0.181131
563	7.7309	45.347	0.0263881	0.0496658	0.0588123	0.072021	0.0576978	0.122343	0.149765	0.190893	0.0134482	0.0339346	0.0434463	0.0582776	0.0127184	0.0709025	0.108961	0.178467	0.026087	0.131027	0.199293	0.328364	0.00892628	0.048682	0.0748947	0.123849	0.0199591	0.0860714	0.128287	0.204677	0.0417193	0.172188	0.253517	0.40063	0.0134665	0.0488016	0.0704587	0.109915
564	7.7323	44.596	0.0337085	0.0713977	0.0869648	0.109918	0.070684	0.168448	0.21277	0.281344	0.0153486	0.0438583	0.0587442	0.0834588	0.0140876	0.0656823	0.0972282	0.152911	0.0288284	0.13003	0.193262	0.308888	0.00967049	0.0526782	0.0811052	0.133313	0.0196742	0.0834434	0.125746	0.204533	0.0412123	0.168703	0.248952	0.398064	0.0135381	0.0495737	0.0706696	0.10929
565	7.7336	43.844	0.0533521	0.189736	0.259384	0.376086	0.102176	0.408746	0.579754	0.878842	0.0192625	0.0974212	0.149152	0.245393	0.0174857	0.116253	0.177969	0.285768	0.0329925	0.203032	0.3161	0.527549	0.0091649	0.0594929	0.0962535	0.170568	0.0270418	0.153398	0.228765	0.357646	0.0527027	0.287363	0.429147	0.67797	0.0138485	0.0711051	0.108139	0.174528
566	7.7343	46.049	0.0561263	0.179434	0.240865	0.33947	0.112693	0.383176	0.526088	0.765725	0.0229414	0.087232	0.124846	0.191683	0.0161599	0.0971533	0.146709	0.233132	0.0314498	0.176744	0.272396	0.451235	0.00851237	0.0527755	0.0858847	0.15299	0.0223273	0.106601	0.159713	0.255193	0.0458362	0.206371	0.305305	0.485614	0.0129441	0.0541942	0.0801817	0.128087
567	7.7358	45.298	0.0264066	0.0496837	0.0588285	0.0720336	0.057692	0.122084	0.149376	0.190293	0.0134226	0.03375	0.0431824	0.0579082	0.012869	0.0709237	0.108952	0.177684	0.0263381	0.131004	0.19883	0.3266	0.00905271	0.0489816	0.0752224	0.124204	0.0181074	0.0847154	0.127856	0.205968	0.0379122	0.169379	0.252992	0.404283	0.0125459	0.047901	0.0700292	0.110182
568	7.7371	44.546	0.0344321	0.0738142	0.090168	0.114332	0.0719621	0.174258	0.22104	0.293752	0.0155405	0.0454996	0.0613997	0.0879246	0.01429	0.0668297	0.0987227	0.15478	0.0291714	0.13218	0.196476	0.313763	0.00967081	0.0531142	0.0819057	0.134849	0.0198993	0.0842824	0.126588	0.20613	0.0416914	0.170297	0.250787	0.401113	0.0135877	0.0499726	0.07114	0.110177
569	7.7383	43.794	0.0477635	0.174851	0.241342	0.353004	0.0921924	0.374085	0.533224	0.812846	0.0176655	0.0889199	0.136029	0.224147	0.0161067	0.112991	0.173836	0.279455	0.0308545	0.195692	0.30566	0.511065	0.00876289	0.057267	0.0926105	0.164	0.024735	0.143829	0.21727	0.34483	0.0485555	0.268888	0.40429	0.645245	0.0128998	0.0669193	0.101916	0.165163
570	7.7392	45.999	0.049721	0.155263	0.210695	0.301296	0.101189	0.333895	0.459455	0.672387	0.0210956	0.0771561	0.109718	0.167616	0.0151021	0.0883122	0.133087	0.211114	0.0298997	0.16281	0.249631	0.411836	0.00836525	0.0504932	0.0815274	0.14368	0.021861	0.103762	0.156063	0.250117	0.0451657	0.201104	0.298015	0.475035	0.01294	0.0531662	0.0782417	0.12503
571	7.7407	45.248	0.0264983	0.0499179	0.0591284	0.0724253	0.0578219	0.122325	0.149665	0.190671	0.0134228	0.0336853	0.0430986	0.0578303	0.0129968	0.0704455	0.107801	0.1758	0.0265447	0.13079	0.198458	0.326657	0.00911523	0.0494577	0.0760089	0.12559	0.0180186	0.0848054	0.129036	0.209036	0.0378272	0.170005	0.255881	0.411972	0.012602	0.0483556	0.0710603	0.112876
572	7.7418	44.496	0.0352518	0.0766248	0.0939303	0.119587	0.0733914	0.181008	0.230765	0.308435	0.0157531	0.0474206	0.0645143	0.093162	0.0144131	0.0662971	0.0972798	0.151304	0.029366	0.131839	0.195267	0.310554	0.00967313	0.0530872	0.0819198	0.134958	0.0202294	0.0865257	0.130294	0.212741	0.0423844	0.174268	0.256881	0.412297	0.0136764	0.0507823	0.0723699	0.112668
573	7.743	43.744	0.0416185	0.143031	0.195974	0.285264	0.0809944	0.31295	0.44313	0.671068	0.0157987	0.0764901	0.115974	0.188931	0.0148386	0.104235	0.162055	0.264346	0.0287139	0.183396	0.288853	0.487703	0.00827284	0.0553021	0.0898084	0.158994	0.0218884	0.124872	0.189562	0.305122	0.0439534	0.238948	0.359088	0.573166	0.0118902	0.0612653	0.0930917	0.149884
574	7.7442	45.949	0.0438075	0.120329	0.158349	0.22036	0.0902109	0.270031	0.363152	0.519154	0.0192455	0.0652785	0.0910089	0.135692	0.0140702	0.0768987	0.115696	0.184533	0.0282478	0.146739	0.22423	0.369607	0.00816624	0.0485961	0.0779649	0.135489	0.0215633	0.101371	0.152571	0.24482	0.0446081	0.196543	0.291379	0.464421	0.0129496	0.0522649	0.0766924	0.122093
575	7.7454	45.198	0.0266524	0.0503398	0.0596768	0.07318	0.0580779	0.123015	0.150562	0.191965	0.0134453	0.0337335	0.0431883	0.0580261	0.0131411	0.0707649	0.107614	0.173927	0.0268288	0.13109	0.198067	0.324227	0.00924838	0.049741	0.0762917	0.125842	0.0179365	0.0852831	0.131312	0.216055	0.0377648	0.170909	0.260139	0.426093	0.0126557	0.0488317	0.0722213	0.11692
576	7.7466	44.446	0.0361777	0.0799263	0.0983884	0.125903	0.0749985	0.188926	0.242262	0.326037	0.0159862	0.0496725	0.0681883	0.0993664	0.0146822	0.0674247	0.0991188	0.154808	0.0297819	0.134436	0.199667	0.318522	0.00966958	0.053657	0.0829975	0.137026	0.0206565	0.0902719	0.13754	0.229941	0.0432504	0.181084	0.268976	0.437087	0.0137934	0.0520734	0.0748278	0.117313
577	7.7489	45.9	0.0392094	0.0965268	0.122611	0.163423	0.0816373	0.223666	0.293147	0.405862	0.017786	0.0564153	0.0771228	0.111973	0.0133573	0.0715149	0.107146	0.17006	0.0271536	0.13795	0.209501	0.343013	0.00807321	0.0471669	0.0751838	0.129428	0.0213501	0.100533	0.151961	0.24466	0.0442032	0.194314	0.288839	0.461205	0.0129888	0.0516838	0.0757481	0.12034
578	7.7502	45.148	0.0268576	0.0509088	0.0604121	0.0741828	0.0584236	0.124049	0.151979	0.193974	0.013485	0.0338786	0.0434282	0.0584641	0.0131598	0.0703914	0.107839	0.176177	0.0268953	0.131372	0.199474	0.328489	0.00930678	0.0503562	0.0772794	0.12742	0.0179677	0.085741	0.134379	0.23056	0.0378547	0.172242	0.265598	0.44953	0.0127433	0.0493618	0.0736459	0.122113
579	7.7513	44.396	0.0372681	0.0840177	0.103972	0.133926	0.076871	0.198598	0.25641	0.347902	0.0162504	0.0523679	0.0725951	0.106818	0.0150819	0.0691377	0.100963	0.156268	0.0303831	0.137073	0.202941	0.322697	0.00971301	0.053842	0.083423	0.138174	0.0211106	0.0910232	0.135262	0.216773	0.0441211	0.183615	0.269032	0.426523	0.0138686	0.0527944	0.0758578	0.117993
580	7.7537	45.85	0.0356632	0.0821071	0.102428	0.133501	0.0750847	0.193854	0.250141	0.339712	0.0166763	0.050408	0.0679501	0.0968698	0.0125968	0.0650442	0.0979448	0.156919	0.0259497	0.128629	0.195344	0.319928	0.00799939	0.0463771	0.0734467	0.124957	0.0211663	0.0984603	0.148366	0.238226	0.0438292	0.190837	0.283191	0.451008	0.0130255	0.0509678	0.074478	0.117972
581	7.755	45.098	0.0271048	0.0516147	0.06133	0.0754225	0.0588533	0.125416	0.153851	0.196683	0.0135405	0.0341223	0.0438095	0.0591349	0.0133734	0.0717138	0.10902	0.176004	0.0272843	0.132885	0.200732	0.328219	0.00944462	0.0506558	0.0775984	0.127779	0.0180227	0.0854589	0.132733	0.225562	0.0379784	0.171547	0.263319	0.445645	0.0128174	0.0493703	0.0735318	0.122409
582	7.756	44.346	0.0385608	0.0890402	0.110907	0.144048	0.0790697	0.210386	0.273854	0.375154	0.0165458	0.0556107	0.0779336	0.115901	0.0153905	0.0711157	0.104423	0.162703	0.0308716	0.141087	0.209885	0.33531	0.00974011	0.0546708	0.0849142	0.141015	0.0216823	0.0952416	0.142485	0.23245	0.045222	0.192313	0.282842	0.450614	0.0140071	0.0545328	0.0788571	0.123297
583	7.7586	45.8	0.032974	0.0724266	0.0893169	0.114819	0.070125	0.173281	0.221193	0.296488	0.015822	0.0461015	0.061486	0.086495	0.0121514	0.0622529	0.0935504	0.149147	0.0252486	0.12353	0.186597	0.303436	0.00799871	0.0456069	0.0717589	0.121086	0.0210202	0.0986579	0.150456	0.24581	0.043551	0.190532	0.284564	0.457754	0.0130948	0.0507436	0.0741967	0.117924
584	7.7598	45.048	0.027393	0.0524415	0.0624123	0.0768868	0.0593583	0.127102	0.156159	0.200043	0.0136099	0.0344531	0.0443311	0.0600352	0.0134609	0.0721738	0.110308	0.179552	0.027474	0.134236	0.203616	0.334482	0.0095307	0.0514009	0.0787753	0.129673	0.018083	0.0859766	0.134704	0.230337	0.0381187	0.172532	0.265215	0.446005	0.0129128	0.0496262	0.0735785	0.120667
585	7.7608	44.296	0.0401312	0.095519	0.119979	0.157546	0.0817142	0.225312	0.296127	0.410518	0.0168795	0.0595786	0.0845101	0.127188	0.015716	0.0731177	0.107004	0.165701	0.0313583	0.144317	0.214504	0.342331	0.0097481	0.0548193	0.0853474	0.142329	0.0227149	0.100984	0.148467	0.233381	0.0469329	0.202828	0.296328	0.463957	0.0141943	0.0567751	0.0823575	0.128597
586	7.7635	45.75	0.0309349	0.0655376	0.0801462	0.102038	0.0663431	0.158415	0.200519	0.266182	0.0151535	0.0428868	0.0567195	0.0789757	0.0118845	0.0616728	0.0933159	0.150065	0.0248242	0.122044	0.184707	0.300886	0.00807143	0.0457905	0.0716422	0.119996	0.0209032	0.0983206	0.150283	0.246146	0.0433087	0.189479	0.2836	0.457174	0.0131555	0.050434	0.0736996	0.117253
587	7.7645	44.998	0.0277174	0.0533868	0.0636336	0.0785449	0.0599322	0.12907	0.158866	0.204	0.0136923	0.0348708	0.0449913	0.0611559	0.013458	0.0718532	0.109695	0.177488	0.0275499	0.133796	0.202281	0.33028	0.00960966	0.0514856	0.0787568	0.129299	0.0181667	0.0856114	0.132573	0.220986	0.0382879	0.171672	0.261167	0.427985	0.0129914	0.0494748	0.072546	0.116086
588	7.7655	44.247	0.0420794	0.104201	0.132351	0.176379	0.084997	0.244748	0.325498	0.457846	0.0173046	0.0645023	0.0927152	0.141484	0.0162832	0.0765733	0.112306	0.174599	0.0321393	0.150493	0.224694	0.360545	0.00977501	0.055702	0.0870557	0.145947	0.0240915	0.111742	0.166497	0.266183	0.0490001	0.221292	0.326661	0.516998	0.0144605	0.05997	0.0882966	0.139485
589	7.7683	45.7	0.0293664	0.0603703	0.0733131	0.0925913	0.0634296	0.147179	0.184971	0.243501	0.0146296	0.0404026	0.0530562	0.0732602	0.0117147	0.0613856	0.0927469	0.148416	0.024549	0.120487	0.181645	0.294216	0.00814506	0.0455779	0.0709129	0.118082	0.0207881	0.098082	0.150225	0.246383	0.0430827	0.18857	0.282822	0.456843	0.0132184	0.0501783	0.0732891	0.116761
590	7.7693	44.948	0.0280736	0.0544408	0.0650063	0.0804083	0.0605642	0.131337	0.161984	0.208546	0.0137848	0.0353791	0.045794	0.0625188	0.0135298	0.0707206	0.107611	0.1744	0.0276973	0.133091	0.201071	0.328592	0.00967234	0.0519549	0.0794863	0.130371	0.0182369	0.0848978	0.130628	0.216014	0.0384467	0.170301	0.257016	0.416157	0.0130651	0.0492433	0.0715854	0.112719
591	7.7701	44.197	0.0446573	0.117269	0.151366	0.206045	0.0893918	0.272708	0.368258	0.528134	0.0179084	0.0710791	0.103734	0.161076	0.0169238	0.0805956	0.117831	0.182283	0.0330177	0.156706	0.234021	0.375903	0.009824	0.0562599	0.0882782	0.149121	0.0256521	0.126411	0.188207	0.296269	0.0513797	0.244819	0.363303	0.574692	0.0147852	0.0642585	0.0955124	0.152745
592	7.7731	45.65	0.0281769	0.0564892	0.0681744	0.0854898	0.0612041	0.138663	0.17319	0.226359	0.0142228	0.0384754	0.0502311	0.0688815	0.0116783	0.0630284	0.0953454	0.152776	0.0244986	0.121771	0.18371	0.297909	0.00825602	0.046031	0.0713367	0.118254	0.0206991	0.0983938	0.15112	0.248101	0.0429156	0.188572	0.283517	0.459115	0.0132891	0.0501033	0.0732062	0.116877
593	7.774	44.898	0.0284585	0.0555892	0.0665044	0.0824421	0.0612491	0.133863	0.165493	0.213683	0.0138894	0.0359783	0.0467367	0.0641163	0.0134284	0.0689625	0.104534	0.168477	0.0275912	0.130919	0.196972	0.319986	0.00967304	0.0517951	0.0791788	0.129616	0.0183349	0.084125	0.12917	0.213908	0.0386363	0.168905	0.253878	0.410448	0.0131294	0.0489861	0.0709079	0.110949
594	7.7748	44.147	0.0480218	0.139069	0.18453	0.259946	0.0952427	0.315893	0.435683	0.641564	0.0187639	0.080183	0.119062	0.189019	0.0176168	0.0871204	0.127855	0.198557	0.0339628	0.166669	0.250338	0.404729	0.00990143	0.0576422	0.0908855	0.154894	0.0271321	0.147439	0.224142	0.359639	0.0542169	0.276842	0.417502	0.671817	0.0151302	0.0696311	0.10528	0.171459
595	7.7779	45.6	0.0272737	0.0535345	0.0642519	0.0800435	0.059503	0.13214	0.16414	0.213163	0.0139042	0.0369607	0.0480141	0.0654527	0.0117286	0.0660877	0.100437	0.160717	0.0245952	0.12476	0.188341	0.304898	0.00839998	0.0463995	0.0716083	0.118321	0.0205883	0.098017	0.150588	0.247254	0.042714	0.187741	0.282577	0.458042	0.0133482	0.0499738	0.072986	0.116632
596	7.7788	44.849	0.0288605	0.0568179	0.0681135	0.0846214	0.061969	0.136587	0.16931	0.219311	0.0139982	0.0366524	0.0478071	0.0659258	0.0133791	0.0678005	0.102887	0.166567	0.0275691	0.130076	0.195955	0.318884	0.00968294	0.0521437	0.0797489	0.130446	0.0184077	0.0827107	0.127016	0.212468	0.038784	0.166698	0.250286	0.407971	0.0131721	0.0486466	0.0703274	0.110388
597	7.7795	44.097	0.0520505	0.169704	0.231796	0.336478	0.102233	0.372182	0.523573	0.787968	0.0198099	0.0912565	0.137618	0.222802	0.0182347	0.0934158	0.137434	0.21355	0.0347875	0.175715	0.264869	0.42987	0.00996048	0.0585779	0.0928249	0.15976	0.0286419	0.155728	0.232531	0.364141	0.0562543	0.292065	0.437239	0.69359	0.0152913	0.072606	0.110302	0.178961
598	7.7828	45.55	0.0266009	0.0513309	0.0613115	0.0759547	0.0582316	0.127196	0.157279	0.203107	0.0136585	0.0357779	0.046284	0.0627937	0.0118066	0.0682992	0.104894	0.16992	0.0247232	0.127604	0.193995	0.316701	0.00854671	0.0473413	0.0729052	0.120174	0.020369	0.0958144	0.146137	0.2373	0.0423224	0.18412	0.275885	0.444713	0.0133609	0.0494496	0.0719288	0.114503
599	7.7835	44.799	0.029302	0.0581843	0.069905	0.0870696	0.0627602	0.139695	0.173648	0.225736	0.0141202	0.0374409	0.0490672	0.0680611	0.0133415	0.0667728	0.10101	0.162521	0.027572	0.128892	0.193465	0.313025	0.00968575	0.0520662	0.0796076	0.130071	0.0184589	0.0811374	0.123471	0.20403	0.0389033	0.163667	0.244291	0.397551	0.0131915	0.0480927	0.0693957	0.10894
600	7.7842	44.047	0.0558926	0.188976	0.257501	0.372389	0.108519	0.41095	0.579607	0.873784	0.0206761	0.0994878	0.151107	0.246294	0.0188365	0.101489	0.15049	0.235389	0.0355289	0.187913	0.285627	0.466909	0.0100415	0.0605514	0.0964592	0.167351	0.0297483	0.162332	0.242563	0.381202	0.0576574	0.304127	0.454809	0.720526	0.0153445	0.0751421	0.114145	0.18513
601	7.7875	45.5	0.0261175	0.0497318	0.0591786	0.0729566	0.0573014	0.123545	0.152189	0.195607	0.0134726	0.0348621	0.0449495	0.0607556	0.0119328	0.0699759	0.106699	0.17086	0.0249349	0.128719	0.194705	0.316	0.0086901	0.0474677	0.0728641	0.119895	0.0201267	0.094661	0.145474	0.2386	0.0419108	0.182195	0.273732	0.443721	0.0133742	0.0492732	0.0716551	0.114036
602	7.7882	44.749	0.0297726	0.0596522	0.0718352	0.089713	0.0636011	0.143089	0.178428	0.232827	0.0142497	0.0383391	0.0505046	0.0704897	0.013342	0.0659839	0.0999513	0.1616	0.0276153	0.128635	0.193372	0.313508	0.00968409	0.0523674	0.0801269	0.130891	0.0185136	0.0808287	0.123559	0.204508	0.039037	0.162957	0.243536	0.396463	0.0132247	0.0479965	0.069155	0.108241
603	7.7889	43.997	0.058242	0.195847	0.265751	0.382633	0.112018	0.427517	0.602204	0.905782	0.0210671	0.103568	0.157647	0.257077	0.0191952	0.107147	0.157711	0.244765	0.0358805	0.194484	0.295019	0.482044	0.00998441	0.0604297	0.0966461	0.169453	0.0300392	0.162377	0.240115	0.372357	0.0578837	0.305338	0.453935	0.713354	0.0152018	0.0755903	0.114719	0.185119
604	7.7923	45.451	0.0257896	0.0486398	0.0577086	0.0708864	0.0566627	0.120973	0.148563	0.190264	0.0133382	0.034185	0.0439637	0.0592521	0.0120754	0.0691942	0.105378	0.169455	0.0251173	0.127907	0.193523	0.315212	0.00877816	0.0478625	0.0734153	0.120706	0.0198495	0.0906535	0.138643	0.227671	0.0414042	0.176835	0.264425	0.426937	0.0133432	0.0487021	0.0706936	0.111735
605	7.7929	44.699	0.0302679	0.0612312	0.0739235	0.0925913	0.0644834	0.146796	0.183706	0.240735	0.0143843	0.0393533	0.0521418	0.0732727	0.0132751	0.0643505	0.09688	0.155243	0.0275566	0.126694	0.189563	0.305294	0.00966835	0.0522321	0.0799165	0.130413	0.0185992	0.0800558	0.12196	0.200827	0.0392065	0.161769	0.240898	0.38974	0.0132495	0.0478911	0.0687159	0.10688
606	7.7935	43.947	0.0587143	0.197763	0.268063	0.385403	0.112291	0.432002	0.608531	0.914758	0.0209737	0.104538	0.159366	0.260113	0.0191799	0.111423	0.165095	0.25777	0.0356815	0.200195	0.305419	0.501181	0.00990027	0.0610377	0.0978584	0.171938	0.0297973	0.162194	0.23975	0.371749	0.0572106	0.304862	0.453027	0.711725	0.0149445	0.0753699	0.114407	0.184531
607	7.7971	45.401	0.0255735	0.0479121	0.05673	0.0694879	0.05623	0.119164	0.146028	0.186479	0.013241	0.033673	0.0432209	0.0581376	0.0121291	0.0686226	0.105436	0.171246	0.025179	0.127142	0.192856	0.315343	0.00888131	0.0481261	0.0736965	0.121	0.019585	0.0857441	0.128942	0.207828	0.0409053	0.170415	0.252128	0.401317	0.0132962	0.048011	0.0695349	0.108675
608	7.7977	44.649	0.0308113	0.0629991	0.0762695	0.095839	0.0654418	0.150978	0.189696	0.249728	0.0145307	0.0405157	0.0540252	0.0764737	0.0132845	0.0634327	0.0951478	0.152347	0.0276097	0.126203	0.188763	0.303992	0.00964756	0.0524377	0.0803027	0.131034	0.0187486	0.0796327	0.120669	0.198173	0.0394617	0.161314	0.239035	0.385016	0.0132836	0.0478985	0.0684854	0.106036
609	7.7981	43.897	0.0573187	0.196369	0.266716	0.384171	0.109312	0.427252	0.603146	0.908833	0.0204148	0.102795	0.15707	0.257183	0.0186247	0.114335	0.171653	0.271279	0.0347387	0.201948	0.310362	0.512927	0.00965717	0.060199	0.0967825	0.1709	0.0286228	0.159144	0.235825	0.366421	0.0553217	0.298477	0.444221	0.699175	0.0144809	0.0737226	0.112093	0.18067
610	7.8018	45.351	0.0254659	0.0475069	0.0561814	0.0687158	0.0559999	0.118068	0.14446	0.184156	0.0131791	0.033321	0.0427175	0.0573977	0.012207	0.0663994	0.102139	0.167894	0.0252693	0.124775	0.189461	0.311728	0.00891122	0.0483152	0.0740339	0.121557	0.0193386	0.0819637	0.121954	0.193981	0.0404582	0.165651	0.243707	0.384309	0.0132641	0.04774	0.0689742	0.107277
611	7.8023	44.599	0.0314025	0.0649762	0.0789006	0.0995354	0.0664784	0.155691	0.196471	0.260037	0.0146876	0.0418461	0.0561977	0.0801632	0.0134285	0.0635731	0.0947864	0.150228	0.0278507	0.126717	0.188814	0.302274	0.00966528	0.052538	0.0805033	0.13142	0.0189228	0.0792616	0.119588	0.196309	0.039749	0.161167	0.237807	0.382157	0.0133167	0.0479883	0.0684936	0.105842
612	7.8028	43.848	0.0539781	0.191437	0.26142	0.378639	0.103094	0.412886	0.585366	0.886654	0.0194055	0.0983765	0.150713	0.24804	0.0175339	0.114954	0.175571	0.281603	0.0330508	0.201499	0.313268	0.522368	0.00934659	0.0597657	0.0962907	0.169957	0.0267895	0.153929	0.229911	0.359762	0.0521418	0.287462	0.429889	0.679611	0.0138083	0.0709455	0.108004	0.17439
613	7.806	46.053	0.0530823	0.168601	0.227514	0.32286	0.106901	0.361437	0.496999	0.72516	0.0219202	0.0829076	0.118547	0.181803	0.0154777	0.0913759	0.138414	0.221027	0.0302394	0.167775	0.258718	0.429183	0.00836739	0.0513509	0.0832256	0.147356	0.0217451	0.104954	0.157987	0.253127	0.0447656	0.202761	0.301157	0.480907	0.0127217	0.0531863	0.0786727	0.126241
614	7.8066	45.301	0.0254397	0.0473734	0.0559926	0.0684299	0.0559219	0.117548	0.143717	0.183009	0.0131456	0.0331048	0.0424108	0.056971	0.0123257	0.0661322	0.101711	0.166694	0.0254648	0.124416	0.188515	0.309361	0.0090313	0.0486253	0.0743731	0.121916	0.0172421	0.0801748	0.121089	0.19541	0.0366067	0.162168	0.24282	0.388621	0.0122839	0.0469882	0.0685945	0.107945
615	7.807	44.549	0.0320537	0.0672382	0.0819559	0.103849	0.0676172	0.161093	0.204334	0.272044	0.0148574	0.0433915	0.0587236	0.0844529	0.0135398	0.0630594	0.0933505	0.146842	0.0280502	0.126656	0.188245	0.300496	0.00963724	0.0527012	0.0808761	0.132126	0.0191736	0.0801977	0.120866	0.198718	0.0402315	0.16306	0.240327	0.386592	0.0133718	0.0484889	0.0691706	0.10702
616	7.8074	43.798	0.0485903	0.179388	0.247265	0.361199	0.0935357	0.382974	0.546081	0.832649	0.0178984	0.0906118	0.138897	0.22936	0.0161215	0.111104	0.170446	0.273419	0.0308731	0.193243	0.301209	0.502998	0.00889677	0.0573503	0.0924559	0.163262	0.0244806	0.142908	0.21581	0.342295	0.0480789	0.267396	0.402012	0.640557	0.0128556	0.0665698	0.101507	0.164267
617	7.8109	46.003	0.0469346	0.137006	0.182257	0.256162	0.0956933	0.302462	0.411175	0.59428	0.0200886	0.0716058	0.101123	0.153023	0.0144004	0.0816544	0.123294	0.196527	0.0286519	0.152918	0.234378	0.387025	0.00821484	0.0491347	0.0790287	0.138308	0.0214367	0.103416	0.157217	0.254823	0.0442152	0.199252	0.297464	0.477919	0.0127496	0.0524347	0.0773805	0.124317
618	7.8114	45.251	0.0254809	0.0474413	0.0560727	0.0685276	0.055971	0.117498	0.143619	0.182844	0.0131353	0.0330047	0.0422858	0.0568329	0.0124231	0.0667947	0.102933	0.169225	0.025671	0.125534	0.190668	0.313993	0.00913573	0.049263	0.0753332	0.12346	0.0171081	0.0808652	0.12411	0.202862	0.0364867	0.163467	0.247886	0.402627	0.0123459	0.0474409	0.0699899	0.111895
619	7.8117	44.499	0.0327966	0.0698913	0.0855627	0.108989	0.0689037	0.167416	0.213571	0.286302	0.0150455	0.0451894	0.0616782	0.089451	0.013691	0.0632326	0.0931639	0.145549	0.0283008	0.127296	0.18876	0.300324	0.00964196	0.0527864	0.0810867	0.132632	0.0195003	0.0813782	0.122191	0.199846	0.0408985	0.165696	0.243734	0.390869	0.0134386	0.0492058	0.0701581	0.108673
620	7.812	43.748	0.0423032	0.151168	0.209181	0.307352	0.0822371	0.32671	0.465436	0.709453	0.0160503	0.0787994	0.119955	0.196608	0.0147721	0.103353	0.161289	0.263587	0.0286489	0.182316	0.287476	0.485473	0.00844496	0.0556249	0.0899079	0.158461	0.0216488	0.122809	0.185122	0.294446	0.0434228	0.235389	0.35283	0.560636	0.0118662	0.0604951	0.0920293	0.148337
621	7.8156	45.953	0.0416171	0.108783	0.140303	0.19046	0.0858662	0.248321	0.329986	0.464605	0.0184466	0.0613128	0.0849928	0.125607	0.0135022	0.0738558	0.111264	0.17762	0.027278	0.141316	0.215833	0.355542	0.00806896	0.0477115	0.0762663	0.131898	0.021162	0.101341	0.153611	0.247895	0.0437181	0.195123	0.291096	0.466814	0.0127822	0.0515895	0.0759556	0.121539
622	7.8161	45.201	0.0255829	0.0477058	0.0564093	0.0689934	0.0561356	0.117887	0.144124	0.183568	0.0131463	0.0330161	0.0423233	0.0569541	0.0125186	0.0664102	0.101897	0.166397	0.0258593	0.125145	0.18942	0.310453	0.00922153	0.0494704	0.0755619	0.123667	0.0170188	0.0814514	0.127604	0.215944	0.0364184	0.164672	0.253762	0.42502	0.01241	0.0478448	0.071378	0.117345
623	7.8164	44.449	0.0336535	0.0730685	0.0899248	0.115282	0.0703709	0.174949	0.224676	0.303506	0.0152558	0.0473188	0.0651834	0.0953945	0.0139697	0.0642007	0.0945803	0.148089	0.0287224	0.129604	0.192533	0.307046	0.00962686	0.0532229	0.0819448	0.134353	0.0199412	0.084861	0.128539	0.212975	0.0417931	0.171984	0.25419	0.410441	0.0135509	0.0504968	0.0720735	0.112642
624	7.8204	45.903	0.0374421	0.0902586	0.113915	0.150634	0.0781854	0.210736	0.275032	0.378765	0.0171608	0.0539066	0.073539	0.106426	0.0127658	0.0671338	0.100986	0.161148	0.0261276	0.131202	0.19938	0.326617	0.00801236	0.0464958	0.0737617	0.126052	0.0209293	0.0993538	0.15138	0.2458	0.0432676	0.191688	0.286364	0.459941	0.012811	0.0508735	0.0747204	0.119199
625	7.8208	45.151	0.0257359	0.0481099	0.056936	0.0697109	0.0563905	0.118609	0.145126	0.185041	0.0131736	0.0331223	0.0425026	0.0573126	0.0126192	0.0665061	0.101992	0.166919	0.026067	0.125813	0.190614	0.313041	0.00932985	0.0501255	0.0765343	0.125143	0.0170428	0.0817348	0.128261	0.21935	0.0365035	0.165088	0.255403	0.434745	0.0124915	0.0480723	0.0720049	0.120479
626	7.8211	44.4	0.0346515	0.0768996	0.0952221	0.122998	0.0720739	0.183933	0.237975	0.324223	0.0154939	0.0498109	0.069282	0.102329	0.0142922	0.0660584	0.097004	0.150893	0.0292425	0.132484	0.196453	0.312483	0.00967279	0.05349	0.0824869	0.135608	0.0204457	0.0869687	0.129747	0.209535	0.0427666	0.1766	0.259121	0.412254	0.0136491	0.0515661	0.0738726	0.114866
627	7.8252	45.853	0.0342724	0.0781451	0.0972796	0.126523	0.07237	0.185287	0.238774	0.323818	0.016186	0.0486963	0.0656089	0.0934561	0.0121466	0.06302	0.0952487	0.153038	0.0251646	0.124828	0.189675	0.31058	0.00795247	0.0458823	0.0723931	0.122562	0.020777	0.0979237	0.148304	0.238992	0.0429643	0.188841	0.281562	0.450417	0.0128712	0.0502522	0.0736022	0.117147
628	7.8255	45.101	0.0259292	0.0486583	0.0576505	0.0706872	0.0567298	0.119685	0.146581	0.187199	0.0132156	0.0333177	0.0428271	0.0578945	0.0127373	0.0674698	0.103111	0.167453	0.0263208	0.126997	0.191867	0.313456	0.00944462	0.050446	0.0769159	0.125612	0.0170728	0.0811153	0.126547	0.214267	0.0365915	0.164217	0.252868	0.425824	0.012567	0.0480725	0.0717097	0.118602
629	7.8257	44.35	0.0358725	0.081775	0.102011	0.132977	0.0741362	0.195242	0.254798	0.350592	0.0157691	0.0528749	0.0743398	0.110909	0.0146297	0.0679064	0.099877	0.155885	0.029747	0.136067	0.202387	0.323106	0.00966835	0.0540757	0.0836139	0.137904	0.0210785	0.0918737	0.136873	0.220119	0.0439887	0.185715	0.272563	0.432414	0.0138011	0.0532333	0.0768418	0.119896
630	7.83	45.803	0.0318382	0.0695575	0.0857321	0.110182	0.0679071	0.166932	0.213018	0.285538	0.015422	0.0448259	0.059795	0.0841251	0.0117459	0.0601845	0.0909587	0.145946	0.0245352	0.119931	0.181453	0.295475	0.00801934	0.0454743	0.071202	0.119405	0.0206564	0.0972845	0.147634	0.23863	0.0427165	0.187409	0.279892	0.448693	0.0129419	0.0498713	0.0729656	0.116183
631	7.8302	45.051	0.0261628	0.0493201	0.0585149	0.0718768	0.0571337	0.12104	0.148456	0.18997	0.0132715	0.0335991	0.0432814	0.058699	0.0128271	0.0673765	0.102989	0.167838	0.026507	0.127523	0.192897	0.315801	0.00952995	0.0510333	0.0777977	0.126931	0.0171688	0.0808549	0.124917	0.206428	0.0367789	0.163647	0.249262	0.409041	0.0126605	0.0479972	0.0709061	0.113968
632	7.8304	44.3	0.0374163	0.0881927	0.111012	0.146308	0.0767104	0.209841	0.276567	0.38492	0.0160909	0.0566691	0.0806059	0.121576	0.015098	0.0699764	0.102606	0.159336	0.0304275	0.139674	0.2076	0.331252	0.00970653	0.0544021	0.0843408	0.139717	0.0218066	0.0973002	0.143918	0.228299	0.0453598	0.196096	0.28721	0.45189	0.0139732	0.0553712	0.0803762	0.12553
633	7.8349	45.753	0.0299635	0.0632801	0.0773968	0.0985823	0.0644539	0.153343	0.194121	0.257845	0.0148145	0.0418759	0.05541	0.0772036	0.011491	0.0595772	0.0904045	0.145883	0.0241332	0.118352	0.179212	0.292041	0.00806521	0.0455337	0.0709631	0.11825	0.0205208	0.0972176	0.148181	0.240602	0.0424623	0.186632	0.279533	0.449915	0.0130134	0.0496006	0.0725263	0.115704
634	7.835	45.002	0.0264193	0.0500709	0.0594971	0.0732315	0.0575904	0.122627	0.150668	0.193253	0.0133362	0.0339531	0.0438539	0.0597044	0.0128778	0.0673594	0.102893	0.166952	0.0266464	0.127677	0.192662	0.31392	0.00959367	0.0511806	0.0779555	0.127027	0.0172536	0.0799745	0.121836	0.197717	0.0369431	0.162009	0.243608	0.391618	0.0127376	0.0477525	0.0696894	0.109495
635	7.8351	44.25	0.0393911	0.0968649	0.123243	0.164622	0.0800184	0.229083	0.305375	0.430647	0.0165181	0.0614498	0.0884981	0.135138	0.0156169	0.0728115	0.106906	0.166624	0.0311461	0.1449	0.216219	0.346791	0.00972442	0.0552084	0.0859005	0.142997	0.0232296	0.107985	0.159885	0.251973	0.0475942	0.214218	0.315374	0.496636	0.0142542	0.0586816	0.0861053	0.135852
636	7.8395	45.703	0.0285162	0.0584999	0.071072	0.0898386	0.0617789	0.142962	0.179746	0.236826	0.0143365	0.039581	0.0520193	0.0718857	0.0113639	0.0587583	0.0887048	0.142055	0.0239198	0.116246	0.175008	0.283263	0.00816991	0.0454182	0.0703742	0.116502	0.0204344	0.0967366	0.14746	0.23929	0.0422824	0.18566	0.278317	0.448087	0.0130841	0.0493751	0.072143	0.115148
637	7.8397	44.2	0.0420136	0.109569	0.141398	0.192249	0.0844656	0.256261	0.346276	0.496453	0.0171282	0.0677433	0.0989098	0.153362	0.0162368	0.0770082	0.112454	0.173963	0.0319969	0.150966	0.225079	0.361018	0.00976593	0.0556533	0.0869425	0.145822	0.0248489	0.124613	0.18727	0.298394	0.0500542	0.24054	0.358997	0.572864	0.0145955	0.0632255	0.094185	0.151209
638	7.8397	44.952	0.0267138	0.0509462	0.0606585	0.0748218	0.0581156	0.124528	0.153341	0.197206	0.0134127	0.0343998	0.0445738	0.0609519	0.0129449	0.067106	0.10226	0.166053	0.026804	0.127885	0.192985	0.314811	0.00967742	0.0517678	0.0788456	0.128391	0.0173591	0.0795477	0.120739	0.19608	0.0371519	0.160923	0.240435	0.384613	0.012822	0.0475652	0.0687952	0.106936
639	7.8442	44.15	0.0454817	0.129453	0.170562	0.237927	0.0904307	0.296536	0.407687	0.597188	0.0179916	0.0762836	0.113099	0.178811	0.016804	0.0817397	0.120115	0.187108	0.0327525	0.158647	0.238091	0.384667	0.00982476	0.0568735	0.0891926	0.150575	0.0264231	0.144263	0.218847	0.349202	0.0527458	0.270637	0.408413	0.657128	0.0149413	0.0682519	0.103228	0.168364
640	7.8443	45.653	0.0273951	0.054823	0.0662047	0.0831099	0.0596977	0.13494	0.168615	0.220603	0.0139576	0.0377756	0.0493567	0.06774	0.0113464	0.0600869	0.0908931	0.146084	0.0238899	0.117371	0.176967	0.287124	0.00826986	0.0458881	0.0708786	0.116924	0.0203065	0.0970616	0.14855	0.241842	0.04206	0.185516	0.278975	0.45097	0.0131546	0.0492844	0.072022	0.115264
641	7.8443	44.902	0.0270392	0.051937	0.0619576	0.0766135	0.0586907	0.126702	0.156407	0.201789	0.0134995	0.034934	0.0454312	0.0624352	0.0128893	0.065433	0.0989208	0.159022	0.0267724	0.125758	0.188602	0.30518	0.00969636	0.0516249	0.0785438	0.127608	0.0174989	0.0789727	0.119639	0.194549	0.037402	0.159653	0.237646	0.379958	0.0129036	0.0473646	0.0680442	0.10534
642	7.8489	44.1	0.0497767	0.160351	0.218118	0.315408	0.0978739	0.35424	0.497423	0.746854	0.0191102	0.0875232	0.131844	0.212983	0.0178393	0.0914357	0.134523	0.209364	0.0341878	0.172086	0.259191	0.420667	0.0100003	0.0583085	0.0919701	0.157294	0.0279034	0.155223	0.232788	0.365798	0.0551527	0.289972	0.435814	0.694164	0.0151559	0.0718394	0.109463	0.178368
643	7.8491	45.604	0.0265498	0.0520443	0.0625107	0.0779824	0.0581182	0.128835	0.160158	0.208206	0.0136649	0.0363674	0.0472939	0.0645467	0.0113949	0.0625553	0.0947133	0.151389	0.0240013	0.119619	0.180039	0.290877	0.00842024	0.046186	0.0710194	0.116743	0.0201665	0.097606	0.150947	0.24892	0.0418271	0.185924	0.281325	0.458748	0.0132208	0.0493529	0.0722306	0.116096
644	7.8491	44.852	0.0273889	0.0530138	0.0633872	0.0785928	0.0593158	0.129116	0.159835	0.206949	0.0135929	0.0355547	0.0464329	0.0641589	0.0128133	0.0641924	0.0975457	0.158212	0.0267082	0.124982	0.188033	0.305406	0.00971148	0.0520471	0.0792165	0.128609	0.017558	0.077054	0.116344	0.189155	0.0375289	0.156776	0.232369	0.371724	0.012933	0.0469945	0.0670908	0.103742
645	7.8536	44.05	0.0541151	0.185247	0.253131	0.366998	0.105097	0.40187	0.567843	0.857523	0.0201381	0.0971068	0.147633	0.24094	0.0182041	0.098224	0.146416	0.230665	0.0346037	0.18253	0.278007	0.455647	0.0100364	0.0601347	0.0953625	0.164338	0.0289764	0.15888	0.236078	0.367522	0.0563482	0.298092	0.445265	0.703042	0.01517	0.0737868	0.112277	0.181932
646	7.8537	44.802	0.0277676	0.0542124	0.0649769	0.0808083	0.0599905	0.131854	0.163718	0.21282	0.0136961	0.0362708	0.0475939	0.0661609	0.0128822	0.0641561	0.0969033	0.15579	0.026874	0.124967	0.187189	0.302174	0.00975838	0.0521053	0.0792614	0.128579	0.0176604	0.0762767	0.115981	0.192764	0.0377183	0.15568	0.231566	0.374636	0.0129829	0.0469111	0.0668613	0.103678
647	7.8539	45.554	0.0258955	0.0498799	0.0596183	0.0739518	0.0568897	0.124048	0.153487	0.198435	0.0134314	0.0352385	0.0456354	0.0619917	0.0114717	0.0643709	0.0986108	0.159956	0.0241238	0.122155	0.185328	0.302431	0.00856194	0.0471783	0.0724242	0.118801	0.019937	0.0942879	0.144476	0.235484	0.0414079	0.181112	0.272304	0.440628	0.0132263	0.0487194	0.0711216	0.113385
648	7.8581	44	0.0570628	0.194483	0.264377	0.381341	0.10964	0.423223	0.597129	0.899753	0.0206915	0.102101	0.155675	0.254445	0.018726	0.103924	0.153396	0.239004	0.0351825	0.189239	0.287171	0.469654	0.0100163	0.059999	0.0954811	0.166152	0.0293342	0.161395	0.240852	0.378177	0.0566125	0.302827	0.452434	0.715681	0.0150492	0.0747867	0.113728	0.184199
649	7.8583	44.752	0.0281765	0.0555311	0.0667412	0.0832737	0.0607158	0.134899	0.168102	0.219459	0.0138061	0.0370957	0.0489357	0.0684631	0.0128351	0.0630584	0.0957201	0.155621	0.026845	0.124512	0.187221	0.303914	0.00973729	0.0524721	0.0799329	0.129697	0.0177128	0.0752948	0.113582	0.185216	0.0378449	0.153596	0.227177	0.364217	0.0129978	0.0466209	0.0660587	0.10197
650	7.8585	45.504	0.025414	0.0482646	0.0574619	0.0709159	0.0559767	0.120426	0.14842	0.190974	0.0132529	0.0343543	0.0443458	0.0600202	0.0115617	0.064811	0.0982714	0.157133	0.024265	0.121765	0.183322	0.29656	0.00866451	0.0470216	0.0719641	0.117798	0.0195903	0.0914017	0.141816	0.237312	0.0407941	0.177086	0.267269	0.43703	0.0132005	0.0483147	0.0704866	0.112214
651	7.8627	43.951	0.0579377	0.197138	0.26759	0.385236	0.110626	0.429608	0.605945	0.912188	0.0207113	0.103564	0.158145	0.258663	0.0186222	0.107379	0.159837	0.251023	0.0348512	0.194164	0.296821	0.488217	0.0098924	0.060623	0.0968278	0.16898	0.0289275	0.161834	0.24205	0.381103	0.0558481	0.302626	0.452824	0.718095	0.0147749	0.0744822	0.11343	0.183943
652	7.863	44.702	0.0286134	0.0569864	0.068698	0.0860305	0.0614875	0.138292	0.173012	0.226961	0.0139234	0.0380342	0.0504775	0.0711148	0.0128262	0.0628392	0.0951354	0.153363	0.0268983	0.124347	0.186331	0.300407	0.00975937	0.0524557	0.0798602	0.129443	0.0178246	0.0752028	0.114385	0.19057	0.0380552	0.153682	0.228107	0.36935	0.0130382	0.0467006	0.0661688	0.102309
653	7.8632	45.454	0.02507	0.0471007	0.0558907	0.0686903	0.0553176	0.11776	0.144674	0.18543	0.0131201	0.0336797	0.0433627	0.0585193	0.011692	0.0657324	0.100073	0.160999	0.0244795	0.122946	0.185661	0.301816	0.00880306	0.0477146	0.0729272	0.119237	0.0192867	0.0858016	0.130077	0.211907	0.0402232	0.169412	0.252033	0.404569	0.0131469	0.0475329	0.0688233	0.108032
654	7.8673	43.901	0.0567433	0.195707	0.266068	0.383637	0.108056	0.425182	0.600785	0.906196	0.0202209	0.102017	0.156095	0.256001	0.0182168	0.112465	0.168269	0.264704	0.0342142	0.198927	0.305133	0.502984	0.00975431	0.0602093	0.0963513	0.169216	0.0278302	0.158992	0.238239	0.375554	0.0540988	0.296876	0.444686	0.705983	0.0143328	0.0729763	0.111378	0.180401
655	7.8677	44.652	0.0290894	0.058612	0.070901	0.0891568	0.0623216	0.142118	0.178579	0.235541	0.0140496	0.0391106	0.0522486	0.0741571	0.0128836	0.0620331	0.0934322	0.150297	0.0270081	0.123979	0.185616	0.29921	0.00974055	0.0526907	0.0803102	0.130238	0.0180111	0.0749712	0.112935	0.184958	0.0383568	0.153304	0.226054	0.362908	0.0130758	0.0466904	0.0659745	0.101774
656	7.868	45.404	0.0248392	0.0463018	0.05481	0.0671628	0.054872	0.115873	0.14202	0.181487	0.0130239	0.0331764	0.0426331	0.0574274	0.0117202	0.0632995	0.0965882	0.156602	0.0244744	0.119958	0.180876	0.294478	0.00883669	0.0476116	0.0726993	0.118681	0.018951	0.0808692	0.12133	0.197042	0.0396835	0.163074	0.241031	0.384139	0.0130854	0.0470656	0.0677714	0.10576
657	7.8719	43.851	0.053494	0.191272	0.261417	0.378968	0.10206	0.411771	0.584368	0.886095	0.0192544	0.0978031	0.150043	0.247347	0.0173962	0.111646	0.169706	0.271384	0.0328273	0.197328	0.306159	0.509942	0.0094458	0.0598539	0.0961431	0.168975	0.0262141	0.153833	0.23186	0.366742	0.0509791	0.285977	0.42998	0.684032	0.0136661	0.0703217	0.107337	0.173848
658	7.8723	44.602	0.0296215	0.0604851	0.0734457	0.0928071	0.0632481	0.146522	0.185054	0.245538	0.014188	0.04036	0.0543078	0.0776776	0.0129393	0.0610781	0.0911725	0.144968	0.0271086	0.123031	0.183265	0.293371	0.00971957	0.0525651	0.0801521	0.129959	0.0182279	0.0757284	0.114965	0.192634	0.0387174	0.15505	0.229465	0.37269	0.0131322	0.0470537	0.0667226	0.103376
659	7.8726	45.354	0.0247063	0.0458117	0.0541417	0.0662041	0.0546018	0.114643	0.14027	0.178887	0.0129611	0.0328212	0.0421251	0.0566816	0.011767	0.0623826	0.0959961	0.158428	0.0245534	0.119274	0.180778	0.297154	0.00893291	0.0482015	0.073563	0.119989	0.0187272	0.0782463	0.116154	0.184273	0.039406	0.159532	0.234716	0.369698	0.0130794	0.0469262	0.0675388	0.105081
660	7.8765	43.801	0.0481273	0.178995	0.246981	0.36114	0.0926218	0.38149	0.544505	0.831011	0.0177758	0.0900482	0.138163	0.228452	0.0161403	0.107644	0.164558	0.263749	0.030871	0.189296	0.29452	0.49159	0.00904092	0.0575289	0.0924313	0.162502	0.0238758	0.142537	0.217682	0.350042	0.0470195	0.265853	0.402276	0.646188	0.0127134	0.0659363	0.100987	0.164237
661	7.8769	44.553	0.0301963	0.0625967	0.0763482	0.0969863	0.0642437	0.151501	0.192391	0.256935	0.0143352	0.0417698	0.0566433	0.081676	0.013084	0.0617052	0.0920042	0.146102	0.0273685	0.124533	0.18563	0.297265	0.00973501	0.052985	0.0808825	0.13125	0.0185135	0.0761788	0.114316	0.187029	0.0391494	0.156161	0.229437	0.368148	0.0131823	0.0473163	0.0671323	0.103701
662	7.8774	45.304	0.0246508	0.045566	0.0538068	0.0657137	0.0544811	0.113955	0.139303	0.177432	0.0129237	0.0325945	0.0418065	0.0562373	0.0118138	0.0622085	0.0960665	0.158539	0.0246526	0.119006	0.180276	0.295774	0.00900441	0.0483636	0.0737203	0.120084	0.0164518	0.0776189	0.119389	0.197409	0.0353529	0.15793	0.239438	0.389812	0.0120714	0.046438	0.0680941	0.108257
663	7.8777	46.056	0.0492361	0.147959	0.197789	0.279199	0.0995255	0.32407	0.442349	0.641265	0.0206093	0.0759451	0.107915	0.164147	0.0145825	0.0858064	0.130471	0.209254	0.0287906	0.158704	0.244977	0.407001	0.00821774	0.0500742	0.0808132	0.142071	0.0211394	0.102035	0.153853	0.247154	0.0434473	0.196924	0.293451	0.470043	0.012436	0.0518151	0.0766486	0.123335
664	7.881	43.751	0.041912	0.152407	0.212243	0.313703	0.0815369	0.327587	0.468241	0.716132	0.0159789	0.0786306	0.119865	0.196899	0.0148695	0.10068	0.156725	0.256341	0.0287436	0.179375	0.282593	0.477734	0.00859926	0.0560243	0.090332	0.158771	0.0212265	0.121562	0.184337	0.295151	0.0425093	0.232771	0.35073	0.560668	0.0118174	0.0597671	0.0912689	0.148127
665	7.8816	44.503	0.0308753	0.0651641	0.079892	0.102138	0.0654075	0.157509	0.201314	0.270871	0.0145051	0.0434642	0.0594441	0.0864536	0.0132662	0.061731	0.0913993	0.143649	0.0276697	0.125021	0.185662	0.295776	0.00971867	0.0529871	0.0809991	0.131632	0.0188291	0.0776409	0.117261	0.195445	0.0396299	0.15939	0.234996	0.379995	0.0132439	0.0479377	0.0684409	0.106044
666	7.8821	45.254	0.0246609	0.0455322	0.0537515	0.0656233	0.0544809	0.113726	0.138965	0.17693	0.0129085	0.0324785	0.0416597	0.0560692	0.011937	0.0630199	0.0977005	0.162142	0.0249095	0.120422	0.183064	0.301838	0.00915931	0.0492178	0.0749536	0.121989	0.0163869	0.0776959	0.120469	0.199648	0.0352249	0.158095	0.242293	0.399935	0.0121283	0.0467599	0.0693695	0.112523
667	7.8826	46.006	0.0437433	0.118397	0.153573	0.209624	0.089458	0.268104	0.358602	0.508205	0.0189561	0.0653259	0.0913399	0.136233	0.0137437	0.0770599	0.116436	0.18606	0.0275152	0.145472	0.222812	0.367944	0.00811264	0.0481185	0.0770404	0.133869	0.0208058	0.101024	0.155309	0.256041	0.0428681	0.194411	0.292471	0.474687	0.0124747	0.051222	0.0757923	0.122263
668	7.8863	44.453	0.0316711	0.0682711	0.0842142	0.108431	0.0667578	0.164743	0.212072	0.287665	0.0146952	0.045469	0.062768	0.0920888	0.0135492	0.0632141	0.0934867	0.146844	0.0281276	0.127784	0.189966	0.303065	0.00975951	0.053539	0.0819686	0.133466	0.019263	0.0799685	0.119539	0.194695	0.0403939	0.163601	0.239915	0.383462	0.0133287	0.0488885	0.069785	0.107945
669	7.8867	45.204	0.0247293	0.045683	0.0539339	0.0658794	0.0545883	0.11392	0.139212	0.17729	0.0129134	0.0324681	0.0416679	0.0561489	0.012031	0.0629406	0.0970089	0.15939	0.0251087	0.120368	0.182162	0.298377	0.00924158	0.0493843	0.0751181	0.12208	0.0163482	0.0790092	0.126229	0.221442	0.0351796	0.160308	0.251403	0.435164	0.0122136	0.047326	0.0712662	0.120226
670	7.8873	45.956	0.0391946	0.0980157	0.124598	0.16605	0.0811431	0.226895	0.298482	0.41465	0.017589	0.0572234	0.078816	0.11532	0.0128787	0.0705567	0.107128	0.1724	0.0262283	0.135873	0.208082	0.343516	0.0080201	0.0471856	0.0750546	0.128865	0.0205848	0.0978803	0.148523	0.240105	0.0424584	0.189025	0.282464	0.453386	0.0125223	0.0502029	0.0739144	0.118355
671	7.8908	44.403	0.0326312	0.0721152	0.0895604	0.116257	0.0683756	0.173584	0.225264	0.308292	0.0149194	0.0478748	0.0667407	0.0988179	0.0137883	0.0641067	0.0943908	0.147257	0.0285001	0.129411	0.191984	0.305405	0.00975329	0.0536163	0.0822272	0.134198	0.0198411	0.0841839	0.126074	0.205152	0.0415261	0.17129	0.251826	0.402382	0.013469	0.0504924	0.0721528	0.112502
672	7.8914	45.155	0.0248385	0.0459714	0.0543146	0.0663966	0.0547747	0.114438	0.139914	0.178326	0.0129324	0.0325442	0.0418073	0.056448	0.0121524	0.0631902	0.0970954	0.159508	0.0253469	0.121166	0.183393	0.300727	0.00936841	0.05004	0.0760486	0.123447	0.0163382	0.0785858	0.125195	0.2184	0.0351994	0.159523	0.250075	0.434245	0.01228	0.0473712	0.0714114	0.121325
673	7.892	45.906	0.0356322	0.0840392	0.105391	0.138202	0.0746621	0.197661	0.256736	0.351342	0.0165222	0.0512967	0.0697545	0.100428	0.012224	0.0635486	0.0958175	0.153431	0.025188	0.12538	0.190481	0.312006	0.00796675	0.0459195	0.0724969	0.123025	0.0203687	0.0973765	0.149683	0.24656	0.0420659	0.187531	0.282052	0.457018	0.0125904	0.0497752	0.0732461	0.117517
674	7.8955	44.353	0.0338078	0.0769865	0.0963748	0.126251	0.0703417	0.184672	0.241794	0.334197	0.0151805	0.0507948	0.0715674	0.107003	0.0141807	0.0661794	0.0974841	0.152391	0.0290912	0.133237	0.198119	0.316169	0.00978369	0.0542076	0.0833204	0.136414	0.0204708	0.0884739	0.132157	0.213566	0.042737	0.179619	0.263796	0.419432	0.0136036	0.0521353	0.075071	0.11705
675	7.8961	45.105	0.024994	0.0463943	0.0548685	0.0671707	0.0550465	0.115262	0.141076	0.180083	0.0129661	0.0327093	0.0420863	0.0569675	0.0122402	0.0632787	0.0967662	0.157683	0.0255435	0.121385	0.183022	0.29838	0.00945854	0.0503015	0.0763597	0.123775	0.0163834	0.0780854	0.122634	0.206593	0.0353773	0.158937	0.246124	0.413087	0.0123767	0.0473824	0.0707566	0.116389
676	7.8968	45.856	0.0328517	0.0740351	0.0919039	0.119097	0.0696118	0.176323	0.226716	0.306621	0.0156848	0.0468555	0.0630308	0.0895548	0.0116946	0.0596545	0.0901544	0.145159	0.024353	0.1194	0.181189	0.296529	0.00794301	0.0454477	0.0713466	0.119959	0.0202294	0.0962549	0.146726	0.237909	0.0417965	0.185017	0.277275	0.446357	0.0126615	0.0491536	0.0720994	0.115413
677	7.9001	44.303	0.0353046	0.0833589	0.105288	0.139344	0.0728192	0.198932	0.263034	0.36745	0.0154888	0.0544051	0.0775246	0.117109	0.0146624	0.0681303	0.0998773	0.155177	0.029767	0.136551	0.202795	0.323287	0.00979245	0.0544612	0.0839734	0.138116	0.0212572	0.093809	0.138879	0.220529	0.0441982	0.189985	0.278306	0.438078	0.013777	0.0540072	0.0784077	0.122578
678	7.9008	45.055	0.0251856	0.0469448	0.0555973	0.0681869	0.0553831	0.116407	0.142662	0.182479	0.0130118	0.032953	0.04249	0.0577044	0.0123255	0.0633985	0.0968262	0.15792	0.025729	0.122056	0.184114	0.300482	0.00954825	0.0508427	0.0771601	0.124943	0.0164187	0.0772575	0.119425	0.195944	0.0355381	0.157547	0.239932	0.390839	0.012464	0.0471748	0.069392	0.110531
679	7.9015	45.806	0.0307037	0.0666496	0.0820675	0.105347	0.0657057	0.160451	0.20456	0.273939	0.0150253	0.0434887	0.057968	0.0814672	0.0113288	0.0576487	0.0871732	0.14006	0.0238074	0.115602	0.174751	0.284419	0.00801187	0.0451814	0.0704497	0.11744	0.0201502	0.0954733	0.145378	0.235252	0.041627	0.18352	0.275036	0.442331	0.012755	0.0487982	0.0715666	0.114275
680	7.9046	44.253	0.0372486	0.0919867	0.117377	0.157212	0.0760477	0.217857	0.291195	0.411765	0.0159037	0.0589834	0.0850648	0.130015	0.0151605	0.0717771	0.105544	0.164575	0.0304875	0.142558	0.212562	0.340456	0.00983645	0.0552878	0.0855049	0.141293	0.0221762	0.102845	0.152421	0.241023	0.0458701	0.20543	0.302205	0.475965	0.0140037	0.0570651	0.0833615	0.131194
681	7.9055	45.005	0.0254077	0.0475948	0.0564614	0.0693872	0.0557766	0.117791	0.144612	0.185424	0.0130678	0.0332771	0.0430182	0.0586418	0.0124242	0.0634592	0.096556	0.156462	0.0259357	0.12236	0.183966	0.298714	0.00962214	0.0510755	0.0774558	0.125328	0.0164998	0.0761202	0.115563	0.186958	0.0358221	0.155556	0.233202	0.372985	0.012565	0.0468648	0.0678902	0.105914
682	7.9062	45.757	0.0290458	0.0611209	0.0747453	0.0952081	0.0626743	0.148467	0.187935	0.249593	0.0144946	0.0408854	0.0540933	0.075345	0.0111259	0.057004	0.0864723	0.139682	0.0234826	0.114116	0.172595	0.281039	0.00807056	0.0452841	0.0702953	0.116479	0.0200353	0.0957437	0.146786	0.23944	0.0414158	0.183308	0.275897	0.446237	0.0128405	0.0486551	0.071401	0.114239
683	7.9092	44.203	0.0398428	0.104361	0.134841	0.183381	0.0804005	0.244236	0.330538	0.474311	0.0164974	0.0649828	0.0949458	0.14721	0.015736	0.0753812	0.110523	0.17148	0.0312925	0.148026	0.220753	0.353791	0.00986694	0.0557666	0.0865754	0.144035	0.0238373	0.11729	0.175425	0.278459	0.0483402	0.228871	0.340234	0.540268	0.0143176	0.061022	0.0905887	0.144674
684	7.9101	44.955	0.0256617	0.048366	0.0574867	0.070826	0.0562258	0.119462	0.146988	0.189008	0.0131343	0.0336836	0.0436801	0.0598118	0.0124683	0.0629639	0.0958029	0.155789	0.0260583	0.122363	0.184109	0.299405	0.0097024	0.0515759	0.0781916	0.126364	0.0165627	0.0754945	0.114375	0.186187	0.0359905	0.153954	0.229425	0.366631	0.0126395	0.0465605	0.0667209	0.103327
685	7.9109	45.707	0.0277184	0.056727	0.0689325	0.0871733	0.0602311	0.138941	0.174711	0.230278	0.0140606	0.03878	0.0509704	0.0704464	0.011017	0.0566889	0.0857136	0.137648	0.0233064	0.112734	0.169716	0.274774	0.00818619	0.0453007	0.0699334	0.115204	0.019936	0.0957405	0.147586	0.242367	0.041238	0.182917	0.276287	0.448894	0.0129293	0.0485453	0.0712633	0.114197
686	7.9138	44.153	0.043306	0.123463	0.162503	0.22611	0.0862927	0.28314	0.389337	0.569827	0.0173459	0.0731634	0.108489	0.171404	0.0164251	0.0812378	0.119628	0.186503	0.032231	0.156944	0.235452	0.380003	0.00994248	0.0569921	0.0888776	0.149028	0.025516	0.137663	0.209242	0.335447	0.050895	0.26015	0.392511	0.632035	0.0146788	0.0661117	0.100039	0.162768
687	7.9146	44.905	0.0259405	0.0492339	0.0586388	0.0724451	0.056727	0.121377	0.149728	0.19318	0.0132071	0.0341672	0.0444734	0.061191	0.0125067	0.0627867	0.0951688	0.153601	0.0261881	0.122275	0.18335	0.296491	0.00975416	0.0517414	0.078405	0.126595	0.0166786	0.0742072	0.11236	0.184995	0.0362006	0.151879	0.225385	0.36136	0.0127067	0.0462543	0.065781	0.101477
688	7.9156	45.657	0.0266798	0.0532976	0.0643923	0.0808996	0.058321	0.131499	0.16437	0.215184	0.0137149	0.0371077	0.0485062	0.0665979	0.011018	0.0583741	0.088555	0.142642	0.0233216	0.114352	0.172413	0.279638	0.00828591	0.045731	0.0703983	0.115591	0.0198048	0.0946045	0.144798	0.235038	0.0409946	0.180909	0.272452	0.440676	0.0129879	0.0481842	0.0707023	0.113064
689	7.9184	44.104	0.0475493	0.152947	0.207561	0.299296	0.0935945	0.338899	0.475734	0.713726	0.0184389	0.0839643	0.126503	0.204327	0.0170983	0.0891308	0.132018	0.206493	0.0331614	0.167909	0.253345	0.411357	0.0100418	0.058162	0.0911687	0.154562	0.0268363	0.15222	0.230453	0.365827	0.0531918	0.283215	0.428139	0.687463	0.014906	0.0702531	0.107045	0.175257
690	7.9194	44.855	0.026247	0.0502029	0.0599509	0.0742965	0.0572685	0.123554	0.152855	0.197987	0.0132895	0.0347367	0.0454066	0.0628223	0.0124831	0.0623975	0.0947766	0.153671	0.02621	0.122356	0.183802	0.297933	0.00978045	0.0521577	0.0790584	0.127611	0.0167903	0.0730562	0.109635	0.17788	0.0364015	0.149586	0.220581	0.351502	0.0127537	0.0458696	0.0649599	0.0997341
691	7.9203	45.607	0.0258763	0.0506248	0.0608337	0.0759594	0.0568305	0.125664	0.156266	0.2033	0.0134415	0.035775	0.0465462	0.0635616	0.011077	0.059607	0.0903308	0.144815	0.0234307	0.115286	0.173346	0.280005	0.00845645	0.0461002	0.0706363	0.115495	0.0195982	0.0941122	0.145917	0.240803	0.040648	0.179881	0.272382	0.444646	0.0130388	0.0480745	0.0705385	0.113035
692	7.9229	44.054	0.052128	0.181533	0.248702	0.361267	0.101258	0.392374	0.555812	0.841393	0.0195473	0.0943741	0.143758	0.235284	0.0177732	0.0977887	0.146115	0.2303	0.0340216	0.180745	0.275291	0.450716	0.0101159	0.0600342	0.0946934	0.162112	0.0279088	0.157953	0.235899	0.36857	0.0547741	0.294453	0.442102	0.701965	0.0149758	0.0724809	0.11079	0.180448
693	7.9239	44.805	0.0265793	0.0512917	0.0614139	0.0763765	0.0578529	0.126024	0.156433	0.203469	0.0133775	0.0353936	0.0464895	0.0647032	0.0125182	0.0618717	0.0936142	0.151007	0.0263093	0.121929	0.182563	0.294521	0.00981399	0.0522321	0.0791395	0.127636	0.0169172	0.0725361	0.109902	0.182231	0.0366355	0.148899	0.220353	0.354705	0.0128145	0.0458136	0.0647905	0.0995753
694	7.925	45.557	0.0252562	0.0485477	0.0580552	0.072078	0.0556785	0.121121	0.149914	0.193944	0.0132261	0.0347146	0.0449856	0.0611519	0.0111157	0.0601322	0.0916227	0.148234	0.0234808	0.11599	0.175016	0.284293	0.00854817	0.0466167	0.0713066	0.116335	0.0193415	0.0919643	0.142168	0.234055	0.0402036	0.176387	0.266519	0.434464	0.0130545	0.0477466	0.0697936	0.111451
695	7.9275	44.004	0.0554381	0.192854	0.2628	0.379835	0.106414	0.417561	0.590699	0.892631	0.0201966	0.100019	0.152915	0.25091	0.0181467	0.101624	0.150951	0.236209	0.0343984	0.185496	0.2821	0.461567	0.0100924	0.0600165	0.0949744	0.163873	0.0283556	0.15855	0.235624	0.366768	0.0550943	0.297016	0.443915	0.700946	0.0148496	0.073247	0.111761	0.181142
696	7.9285	44.755	0.0269384	0.0524956	0.0630521	0.0787162	0.0584897	0.128794	0.16048	0.209725	0.0134741	0.0361557	0.047742	0.0668835	0.0125016	0.0613241	0.0929826	0.150888	0.026338	0.121898	0.182914	0.295952	0.0098198	0.0525856	0.0797496	0.128615	0.0170687	0.0715781	0.107836	0.17662	0.0368891	0.147434	0.217076	0.347583	0.0128502	0.0456242	0.0643567	0.0986071
697	7.9296	45.507	0.0247948	0.0469744	0.0559466	0.0691078	0.0548139	0.117648	0.14505	0.186779	0.0130621	0.0338836	0.0437723	0.0592917	0.0112176	0.0609485	0.0923404	0.148018	0.0236659	0.116377	0.174801	0.282447	0.00870049	0.0469035	0.071519	0.116376	0.0190293	0.0865843	0.132653	0.218135	0.0396976	0.169404	0.253894	0.411008	0.0130122	0.0471517	0.0683551	0.107971
698	7.9321	43.954	0.0565193	0.195752	0.266193	0.383852	0.107758	0.42474	0.600495	0.906323	0.0202697	0.101694	0.155717	0.25566	0.0182975	0.106556	0.158761	0.249215	0.0344254	0.192545	0.29441	0.483956	0.00999893	0.0608253	0.0967447	0.167994	0.0277973	0.157006	0.233589	0.36445	0.0541026	0.294144	0.439602	0.69483	0.0145311	0.0725125	0.110715	0.179293
699	7.9331	44.706	0.0273209	0.05383	0.0648766	0.0813411	0.0591622	0.131881	0.165005	0.216753	0.0135744	0.0370112	0.0491602	0.0693413	0.0125371	0.0604998	0.0910729	0.146203	0.0264365	0.12103	0.180691	0.290303	0.00984794	0.0526016	0.079742	0.128494	0.0172299	0.0714847	0.107683	0.176622	0.0371621	0.147323	0.216799	0.347737	0.0128967	0.0456515	0.0643502	0.0986864
700	7.9343	45.457	0.0244551	0.0458052	0.0543662	0.0668675	0.0541767	0.115016	0.141362	0.181307	0.0129371	0.0332397	0.0428313	0.0578536	0.0112793	0.060457	0.0916965	0.14777	0.0237515	0.115865	0.174235	0.282621	0.00876466	0.0472723	0.0720488	0.117151	0.0186446	0.0804226	0.120715	0.194731	0.0391793	0.160956	0.237968	0.378979	0.0129357	0.0463682	0.0664562	0.103864
701	7.9365	43.904	0.0552876	0.194204	0.264569	0.382241	0.105224	0.420034	0.594895	0.899559	0.019797	0.100122	0.153569	0.252743	0.0176746	0.1063	0.158412	0.248349	0.0333897	0.190351	0.291248	0.479302	0.00976763	0.0595573	0.0948465	0.165262	0.0267768	0.152093	0.226165	0.352742	0.0520165	0.285292	0.426146	0.67303	0.0140363	0.0706259	0.107596	0.173964
702	7.9378	44.656	0.0277442	0.0553594	0.0669876	0.0843923	0.0599009	0.13543	0.170255	0.224981	0.0136858	0.0380094	0.0508193	0.0722171	0.0126258	0.0615824	0.0930388	0.149919	0.0266366	0.123057	0.18424	0.296765	0.00987274	0.0530834	0.0805467	0.129927	0.0173672	0.0715604	0.107965	0.177979	0.037404	0.147479	0.217	0.349192	0.0129247	0.0457258	0.0644293	0.0989874
703	7.939	45.407	0.0242231	0.044981	0.0532482	0.0652828	0.0537376	0.113139	0.1387	0.177373	0.0128465	0.032759	0.0421348	0.0568128	0.0113397	0.059443	0.0907682	0.147857	0.023846	0.114814	0.172929	0.281383	0.00888627	0.0476578	0.0724738	0.117542	0.0183196	0.0766611	0.114815	0.186137	0.038758	0.15642	0.230849	0.367124	0.0129008	0.0461352	0.0659979	0.10282
704	7.94	46.159	0.0559523	0.179694	0.240655	0.338391	0.111004	0.384904	0.528122	0.767194	0.0222609	0.0876475	0.125879	0.193346	0.0156948	0.0941226	0.141902	0.22546	0.0301029	0.1704	0.262698	0.435953	0.00825962	0.0510273	0.0828856	0.147574	0.0210066	0.105888	0.160116	0.256924	0.0429114	0.202202	0.302231	0.484216	0.0120207	0.0522421	0.0777457	0.125647
705	7.9411	43.854	0.0518231	0.188266	0.257909	0.374604	0.0990006	0.403761	0.574157	0.872477	0.0188075	0.0954855	0.146677	0.242334	0.0169329	0.106216	0.160347	0.254385	0.0321622	0.189927	0.293487	0.486723	0.00948406	0.0594204	0.0950166	0.165875	0.0252093	0.148312	0.222846	0.350754	0.0492382	0.27642	0.415468	0.660322	0.0133787	0.0682971	0.104379	0.169174
706	7.9423	44.606	0.028221	0.0571412	0.0694518	0.0879901	0.0607296	0.139565	0.176404	0.234632	0.0138088	0.0391747	0.052758	0.0755559	0.0126582	0.0606674	0.0912875	0.14653	0.0267107	0.122382	0.182827	0.293585	0.00986332	0.0531086	0.0806141	0.130004	0.0176118	0.0723033	0.109436	0.183332	0.037787	0.149137	0.220069	0.356851	0.0129786	0.0461054	0.0650632	0.10041
707	7.9436	45.357	0.0240787	0.0444411	0.052509	0.0642236	0.053458	0.11185	0.136882	0.174665	0.0127856	0.0324122	0.0416391	0.0560862	0.0113888	0.0588275	0.0902128	0.148642	0.0239392	0.114309	0.17267	0.28288	0.00894367	0.0480634	0.0731192	0.118574	0.0180892	0.0750733	0.111962	0.178726	0.0384953	0.154098	0.22739	0.359548	0.0129175	0.0461575	0.0662116	0.10323
708	7.9448	46.109	0.0507045	0.156796	0.210417	0.297722	0.10175	0.340483	0.466399	0.677854	0.0208369	0.0789796	0.112768	0.172253	0.0147214	0.0873649	0.132469	0.211454	0.0287747	0.160155	0.246908	0.409507	0.00815654	0.0496491	0.0801578	0.141333	0.0206651	0.103007	0.158634	0.26198	0.0423381	0.197353	0.297505	0.484093	0.0120644	0.0514112	0.0764867	0.124126
709	7.9456	43.804	0.0464845	0.173077	0.239401	0.350827	0.0896394	0.369057	0.527251	0.805452	0.0173336	0.0872126	0.133772	0.221155	0.0158176	0.100344	0.152126	0.242655	0.0303293	0.179737	0.278382	0.463697	0.00907794	0.0568634	0.0909783	0.158969	0.022819	0.13813	0.211769	0.341774	0.0452853	0.258049	0.391632	0.630757	0.0124324	0.0643492	0.0986122	0.160747
710	7.9469	44.556	0.028758	0.0592179	0.072345	0.0922155	0.0616486	0.144348	0.183567	0.245906	0.0139438	0.040521	0.0550025	0.0794204	0.0128113	0.0607348	0.0909395	0.145671	0.026965	0.123122	0.183871	0.295531	0.00987146	0.0534792	0.0812912	0.131222	0.0179194	0.0731745	0.109623	0.179882	0.0382506	0.15077	0.221206	0.355063	0.0130286	0.0464409	0.0655313	0.101049
711	7.9482	45.308	0.0240083	0.0441425	0.0521013	0.0636274	0.053315	0.111098	0.135808	0.173049	0.0127492	0.0321911	0.0413263	0.0556551	0.0114522	0.0591718	0.0916332	0.152197	0.0240943	0.114965	0.174128	0.285777	0.00910154	0.0486191	0.0737644	0.119306	0.0160605	0.0745265	0.115308	0.192224	0.034149	0.15249	0.232809	0.382083	0.0119707	0.0456851	0.0670779	0.107421
712	7.9495	46.059	0.0453034	0.126289	0.164812	0.226515	0.0919415	0.283885	0.381731	0.543974	0.0192534	0.0683932	0.096234	0.144434	0.0138105	0.0789669	0.119352	0.19056	0.0274591	0.147663	0.226616	0.374938	0.00805315	0.0481615	0.0772588	0.134716	0.0203221	0.0973167	0.147755	0.239611	0.0417175	0.188364	0.281854	0.454135	0.0120679	0.0499195	0.0738612	0.119025
713	7.9501	43.754	0.0405889	0.142113	0.195662	0.286126	0.0790687	0.309479	0.439649	0.667982	0.0155959	0.0752142	0.114283	0.186762	0.0145727	0.094381	0.145889	0.238022	0.0282623	0.170945	0.268295	0.453255	0.00864041	0.0554136	0.0890326	0.155791	0.0205365	0.11544	0.174252	0.276921	0.0409977	0.222838	0.335381	0.534838	0.0117233	0.0579747	0.0883811	0.143611
714	7.9515	44.506	0.0293832	0.0617186	0.0758449	0.0973392	0.0627113	0.150099	0.192191	0.259467	0.0140967	0.042111	0.0576524	0.0839587	0.0129748	0.0611447	0.0911373	0.144782	0.0272401	0.124076	0.18478	0.295596	0.00985476	0.0534833	0.0813853	0.131528	0.0182678	0.0750214	0.113167	0.188717	0.0387697	0.154531	0.22766	0.368125	0.0130971	0.0471579	0.0669467	0.10368
715	7.9529	45.258	0.0239988	0.0440411	0.0519525	0.06341	0.0532861	0.110764	0.135329	0.17235	0.0127327	0.0320696	0.0411718	0.0554692	0.0115254	0.0594484	0.0918032	0.152164	0.0242629	0.115474	0.174881	0.287349	0.00918381	0.0491244	0.0745429	0.120544	0.0160125	0.0753164	0.118442	0.200349	0.0340963	0.153706	0.238773	0.403094	0.0119933	0.0461988	0.0690571	0.114146
716	7.9542	46.009	0.0406454	0.104279	0.133089	0.178097	0.0834832	0.240055	0.317315	0.443028	0.0178842	0.059897	0.0830636	0.12238	0.01295	0.0709597	0.10745	0.172302	0.0261653	0.136106	0.208283	0.343733	0.00794296	0.0468049	0.0745807	0.128484	0.0200255	0.0967984	0.149694	0.248679	0.0412229	0.186605	0.281777	0.460046	0.0121423	0.0494209	0.073129	0.118328
717	7.956	44.456	0.030123	0.0647535	0.0801062	0.103604	0.0639494	0.157021	0.202588	0.275816	0.0142683	0.0439956	0.0607941	0.0893136	0.0132087	0.0623515	0.0926781	0.146482	0.0276278	0.126311	0.188037	0.300457	0.00986396	0.0538903	0.0821429	0.13302	0.0187106	0.0770037	0.115131	0.187606	0.039412	0.158495	0.232302	0.371051	0.0131754	0.0478436	0.0682903	0.105549
718	7.9575	45.208	0.0240428	0.0441101	0.0520372	0.0635204	0.0533579	0.110821	0.135394	0.172457	0.0127338	0.0320449	0.0411612	0.0555228	0.0116863	0.0603636	0.093251	0.154059	0.0245797	0.116919	0.176934	0.289885	0.00934223	0.049664	0.0752086	0.121407	0.0159832	0.0761516	0.123533	0.22483	0.0340815	0.155548	0.247746	0.446009	0.0120378	0.0467811	0.0711909	0.124575
719	7.9589	45.959	0.0368501	0.0892387	0.112413	0.148096	0.076631	0.208627	0.272491	0.375047	0.0167769	0.0535597	0.073364	0.106456	0.0122103	0.0645476	0.0975602	0.156718	0.0250554	0.126579	0.193012	0.317541	0.00789769	0.0459387	0.0727084	0.123802	0.0197532	0.0930667	0.14226	0.23211	0.0407204	0.18046	0.270516	0.436691	0.0121799	0.0482177	0.0710814	0.113874
720	7.9606	44.406	0.0310203	0.06854	0.085416	0.111378	0.0654486	0.165567	0.215406	0.2959	0.0144735	0.0462546	0.0645501	0.0957017	0.0134799	0.0639072	0.0948073	0.149093	0.0280604	0.128865	0.191679	0.305694	0.00986202	0.0540429	0.0825257	0.133977	0.0192227	0.0801246	0.119918	0.197186	0.0402194	0.164653	0.241886	0.387184	0.0132698	0.0492358	0.0704222	0.109179
721	7.9621	45.158	0.0241316	0.0443276	0.0523225	0.063917	0.0535139	0.111221	0.13594	0.173281	0.01275	0.032109	0.0412819	0.0557981	0.0117789	0.0610594	0.0942346	0.155567	0.0247895	0.118168	0.17895	0.293381	0.00943606	0.050236	0.0760565	0.122719	0.0159889	0.0757818	0.12213	0.219306	0.0341335	0.154827	0.245768	0.440209	0.0121239	0.0468476	0.0712123	0.124406
722	7.9635	45.91	0.0338983	0.078498	0.097956	0.127626	0.0713196	0.185731	0.240289	0.32709	0.0159174	0.0488334	0.0661895	0.0948193	0.0116918	0.0603269	0.0913555	0.147239	0.0242604	0.120188	0.182823	0.299918	0.00789048	0.0453613	0.0713539	0.120358	0.0196197	0.0931345	0.143847	0.238429	0.040495	0.180002	0.271447	0.441881	0.0122895	0.0479995	0.070823	0.113651
723	7.9652	44.356	0.0321372	0.0733657	0.0921593	0.121251	0.0672969	0.176312	0.231487	0.321083	0.0147177	0.0490097	0.0691181	0.103459	0.0138812	0.0658096	0.0973944	0.153063	0.0286583	0.132232	0.196887	0.314626	0.00990413	0.0545913	0.0835372	0.13602	0.0199427	0.0854716	0.127137	0.204518	0.0415975	0.174108	0.255338	0.404881	0.0134311	0.0510709	0.0733247	0.114019
724	7.9668	45.108	0.0242618	0.0446838	0.052792	0.0645771	0.0537424	0.111916	0.136924	0.174801	0.0127796	0.0322568	0.0415381	0.056277	0.0118895	0.0605546	0.0928628	0.152259	0.025005	0.117877	0.177763	0.289961	0.00953954	0.0505375	0.0764073	0.123057	0.0160175	0.0754737	0.120183	0.207103	0.0342348	0.154482	0.242164	0.413679	0.012216	0.0468742	0.0703447	0.116987
725	7.9682	45.86	0.0315135	0.0702346	0.086959	0.112303	0.0670289	0.167954	0.215483	0.290572	0.0152146	0.0451029	0.0605494	0.0857715	0.0112042	0.0570292	0.0864942	0.139863	0.0235226	0.114878	0.174419	0.285576	0.00791764	0.0451064	0.0705089	0.117815	0.0195006	0.0926978	0.142372	0.232985	0.0402881	0.178355	0.268489	0.435245	0.0123946	0.0476562	0.0700971	0.11226
726	7.9697	44.306	0.0335713	0.0797145	0.101029	0.134219	0.0696387	0.190263	0.252277	0.353609	0.0150055	0.0524329	0.0747911	0.113129	0.0142937	0.0679761	0.100313	0.15674	0.0292487	0.135632	0.20172	0.321882	0.00990667	0.0547808	0.0840361	0.137392	0.020653	0.0905386	0.134931	0.218363	0.0429185	0.184123	0.270753	0.429581	0.0135751	0.0529718	0.076726	0.119763
727	7.9714	45.058	0.0244266	0.0451572	0.0534223	0.0654699	0.0540325	0.112904	0.138307	0.176924	0.0128193	0.0324763	0.0419068	0.0569609	0.0119824	0.0604844	0.0923764	0.150919	0.0252037	0.118211	0.178008	0.289921	0.00963279	0.0510422	0.0771402	0.124122	0.0160935	0.0751486	0.116187	0.190145	0.0345233	0.153422	0.234349	0.381638	0.0123355	0.0466242	0.0685194	0.108989
728	7.9729	45.81	0.0296301	0.0638595	0.0785346	0.100646	0.0636309	0.154203	0.196349	0.262565	0.0146492	0.0421761	0.0561501	0.0787692	0.0109265	0.0560344	0.0853081	0.138213	0.0231048	0.11267	0.17082	0.278827	0.00798661	0.0449916	0.0699301	0.116042	0.0194519	0.0928963	0.143613	0.237446	0.0401915	0.178432	0.269798	0.439768	0.012516	0.0476159	0.0700529	0.112384
729	7.9742	44.257	0.0353986	0.0880726	0.1127	0.151379	0.0726416	0.20833	0.279144	0.395759	0.0153883	0.0566863	0.0818099	0.12517	0.0147773	0.0707995	0.104579	0.163866	0.0299355	0.140553	0.20978	0.336218	0.00994551	0.0555433	0.0854682	0.140332	0.0215486	0.0980061	0.144375	0.226704	0.0445817	0.197391	0.28939	0.453308	0.0137841	0.0554554	0.0809584	0.126662
730	7.976	45.008	0.0246228	0.045741	0.0542054	0.0665746	0.0543846	0.114148	0.140089	0.179645	0.0128697	0.0327769	0.0424013	0.0578464	0.0121303	0.0615558	0.0936363	0.151703	0.0255026	0.119689	0.179668	0.290978	0.00975118	0.0514081	0.0776003	0.12475	0.0161604	0.073562	0.112183	0.18324	0.0347698	0.151027	0.227049	0.364592	0.0124251	0.0462347	0.0667316	0.104023
731	7.9775	45.76	0.0281259	0.0588529	0.0719199	0.0915309	0.0608967	0.143364	0.181304	0.240591	0.0141722	0.039816	0.0526349	0.0732254	0.0107356	0.0544265	0.0826428	0.133867	0.0227973	0.109896	0.166122	0.270608	0.00805982	0.0450518	0.0696904	0.114895	0.0193631	0.0919276	0.141159	0.230552	0.0400196	0.176428	0.26604	0.43135	0.0126058	0.0473148	0.0693638	0.110943
732	7.9787	44.207	0.0379026	0.100248	0.129824	0.176904	0.0767998	0.234069	0.317437	0.456482	0.0159537	0.0624013	0.091247	0.141645	0.0154368	0.0750568	0.110336	0.171646	0.0308489	0.146706	0.218814	0.350693	0.0099912	0.0560145	0.0865108	0.143053	0.0227685	0.109424	0.162916	0.258828	0.0464964	0.21679	0.320999	0.507372	0.0140296	0.0588856	0.087069	0.137864
733	7.9805	44.958	0.0248466	0.0464347	0.0551386	0.0679082	0.0547819	0.11565	0.142241	0.182948	0.0129286	0.0331491	0.0430146	0.0589405	0.012187	0.0609618	0.0926839	0.150709	0.0256416	0.119643	0.17974	0.29168	0.00980373	0.0518718	0.0783333	0.12588	0.0162405	0.0717889	0.107889	0.173842	0.0350562	0.147932	0.219173	0.347729	0.0125117	0.0457106	0.0651534	0.100237
734	7.9822	45.71	0.0269375	0.0549015	0.0666912	0.0843311	0.0587254	0.134811	0.169445	0.22325	0.0137899	0.0379285	0.0498383	0.0688373	0.0106584	0.0546666	0.0827727	0.133194	0.02268	0.109293	0.164469	0.266216	0.00815923	0.0450414	0.0693588	0.113788	0.0192844	0.09255	0.143795	0.23899	0.0398978	0.177128	0.268953	0.440492	0.0127178	0.0474085	0.0696049	0.111792
735	7.9833	44.157	0.0412336	0.118745	0.156483	0.217887	0.0824045	0.271664	0.374168	0.548432	0.0167559	0.0701787	0.104161	0.16481	0.0159814	0.0802146	0.118409	0.185023	0.0315923	0.154567	0.231906	0.374152	0.0100503	0.0571137	0.0885657	0.147465	0.0243536	0.126208	0.189639	0.301099	0.0488622	0.242886	0.363487	0.579342	0.0143301	0.0632574	0.0948309	0.152772
736	7.985	44.908	0.0250988	0.0472307	0.0562096	0.069438	0.0552298	0.117407	0.144778	0.18686	0.0129942	0.0335983	0.0437558	0.0602452	0.0122464	0.060796	0.0919737	0.148312	0.0257932	0.119612	0.178986	0.288756	0.00986192	0.052024	0.0785107	0.126059	0.0162951	0.0707252	0.106621	0.175838	0.0352711	0.146268	0.216348	0.346704	0.0125787	0.0454586	0.064501	0.0990268
737	7.9869	45.66	0.0259928	0.0517455	0.0625149	0.0785509	0.0570004	0.128005	0.159964	0.209395	0.0134827	0.0364066	0.0475823	0.0653177	0.0106844	0.0554508	0.0839461	0.135078	0.022737	0.109844	0.165126	0.267081	0.00831493	0.0455431	0.0698254	0.114021	0.0191538	0.091664	0.141577	0.232655	0.0397393	0.175299	0.265481	0.43299	0.0127926	0.0471829	0.0690551	0.110675
738	7.9878	44.107	0.0454763	0.14866	0.202161	0.292005	0.0896425	0.328289	0.462036	0.695041	0.0178391	0.0809927	0.122281	0.198147	0.0166001	0.0875806	0.129696	0.202719	0.0324345	0.16456	0.247983	0.402027	0.0101211	0.0580451	0.0904661	0.152254	0.0256086	0.142806	0.217937	0.350836	0.0507181	0.268259	0.406188	0.655188	0.014549	0.0673942	0.102376	0.167251
739	7.9897	44.858	0.0253719	0.0481234	0.0574342	0.0711946	0.0557146	0.119411	0.147696	0.191359	0.0130674	0.0341269	0.0446303	0.0617808	0.0123104	0.0610531	0.092398	0.149348	0.0259514	0.120509	0.180545	0.291712	0.00990844	0.0524852	0.079237	0.127211	0.0163647	0.0701113	0.104935	0.171076	0.0355355	0.144606	0.212657	0.339122	0.0126437	0.0451077	0.0636928	0.0973014
740	7.9914	45.61	0.0252607	0.0492828	0.0592279	0.0739848	0.0556607	0.122668	0.152516	0.198468	0.01324	0.0351984	0.0457984	0.062541	0.0107263	0.0562732	0.0852345	0.136944	0.0228048	0.110419	0.16573	0.267506	0.00843539	0.0458252	0.0700357	0.113998	0.0189404	0.0908138	0.142213	0.238989	0.0394797	0.173995	0.265094	0.437291	0.0128437	0.0471326	0.0689302	0.110691
741	7.9922	44.057	0.0500271	0.178605	0.245555	0.357782	0.0972201	0.383858	0.54569	0.829154	0.018939	0.0915802	0.139948	0.230155	0.0172133	0.0959264	0.143693	0.226821	0.0332518	0.17715	0.269912	0.441796	0.0102329	0.0599781	0.0940026	0.159681	0.0266514	0.151495	0.227476	0.35794	0.0523531	0.283077	0.426351	0.679802	0.0146507	0.0701191	0.10703	0.174626
742	7.9942	44.809	0.0256613	0.0491076	0.0587731	0.0731345	0.0562249	0.121623	0.150934	0.196429	0.0131451	0.0347245	0.0456177	0.0635162	0.0122659	0.0600762	0.090578	0.145619	0.0259327	0.119444	0.17837	0.286877	0.00990216	0.0524633	0.0792118	0.127106	0.0164329	0.0696445	0.104996	0.175006	0.0357877	0.143918	0.212324	0.34248	0.0127004	0.0450309	0.0635127	0.0972551
743	7.996	45.56	0.0246871	0.0473224	0.0566032	0.0703055	0.0546019	0.11841	0.146563	0.189699	0.013046	0.0342188	0.0443538	0.0603053	0.0108164	0.0572015	0.0870042	0.140709	0.0229646	0.111637	0.167958	0.272117	0.00859375	0.0465176	0.0708929	0.115058	0.0186683	0.0872091	0.135556	0.225545	0.0391345	0.168818	0.255335	0.418251	0.012847	0.0466514	0.0676975	0.107811
744	7.9968	44.007	0.0534058	0.191197	0.261405	0.378927	0.102464	0.41109	0.583738	0.885614	0.0196054	0.0974625	0.149595	0.246846	0.0175494	0.0993044	0.147841	0.231716	0.0335546	0.181433	0.276107	0.451903	0.0101521	0.0598976	0.0943003	0.161615	0.0270337	0.155403	0.232402	0.363942	0.052825	0.289907	0.43567	0.691869	0.0145612	0.0712771	0.109095	0.177722
745	7.998	46.312	0.0575539	0.188516	0.251079	0.350899	0.112296	0.402892	0.552801	0.801733	0.022092	0.0904603	0.130827	0.202252	0.0162397	0.101434	0.151675	0.23852	0.0303571	0.178796	0.275034	0.455529	0.00802417	0.0502587	0.0821372	0.148592	0.02038	0.109302	0.168098	0.274383	0.0411697	0.206479	0.312425	0.50473	0.0117183	0.0521795	0.0786759	0.128271
746	7.9988	44.759	0.0259816	0.0502294	0.0603226	0.075384	0.0567926	0.124184	0.154709	0.202341	0.0132294	0.0354253	0.0467849	0.0655556	0.0123125	0.0606399	0.0918424	0.1485	0.0260716	0.120782	0.180895	0.291837	0.00995109	0.0529626	0.0799947	0.128391	0.0165057	0.0689189	0.1034	0.17027	0.0360523	0.142487	0.209298	0.335637	0.0127417	0.0448096	0.0630012	0.0960967
747	8.0007	45.51	0.0242543	0.0458289	0.0545884	0.067468	0.0538065	0.115147	0.141991	0.182919	0.0128985	0.0334508	0.0432309	0.0585781	0.0108742	0.0569847	0.0861769	0.138375	0.0230666	0.110937	0.16616	0.267977	0.00871724	0.0467593	0.0710621	0.115007	0.0183487	0.0813055	0.123841	0.202686	0.0386989	0.160908	0.240068	0.387168	0.0128058	0.0459132	0.065881	0.103762
748	8.0013	43.957	0.054317	0.193275	0.263696	0.381399	0.10355	0.416601	0.591056	0.895595	0.0196443	0.0987961	0.151815	0.25057	0.0175621	0.102263	0.152874	0.240761	0.0333951	0.185866	0.284494	0.468044	0.010066	0.0604221	0.0954984	0.164445	0.0266347	0.154433	0.231105	0.362246	0.051825	0.287891	0.432441	0.68656	0.0142482	0.070776	0.108235	0.176078
749	8.0026	46.262	0.0581032	0.188943	0.25161	0.351673	0.113549	0.404276	0.554252	0.803287	0.022374	0.0910136	0.131462	0.202913	0.0159703	0.100719	0.151829	0.240395	0.0301627	0.17846	0.275769	0.457884	0.00813552	0.0511139	0.0833295	0.149724	0.0204835	0.108032	0.163897	0.262344	0.0415125	0.204103	0.306805	0.491598	0.0118061	0.0518617	0.0777989	0.12637
750	8.0033	44.709	0.0263327	0.0515083	0.0620912	0.0779688	0.0574083	0.127094	0.159046	0.209187	0.0133225	0.0362379	0.0481373	0.0679194	0.0123292	0.0600457	0.0904032	0.145012	0.0261383	0.120189	0.179328	0.287802	0.00992574	0.0529005	0.0799583	0.128373	0.0167093	0.0689993	0.103359	0.169824	0.0363891	0.142683	0.209369	0.335626	0.0127961	0.0448873	0.0630778	0.0962674
751	8.0053	45.46	0.0239327	0.0446959	0.053056	0.0652984	0.053209	0.112656	0.138464	0.177701	0.012785	0.0328515	0.0423522	0.0572426	0.0109527	0.056929	0.0864938	0.14004	0.0232065	0.111125	0.166872	0.270369	0.0088189	0.0472759	0.0717744	0.115977	0.0180113	0.0762148	0.114127	0.183707	0.0382582	0.154057	0.227268	0.361223	0.0127642	0.0453259	0.0647406	0.100607
752	8.0057	43.907	0.0528497	0.191282	0.261603	0.379232	0.100753	0.410643	0.583709	0.886262	0.0191494	0.0969684	0.149165	0.246673	0.0170974	0.101533	0.151652	0.238411	0.0325695	0.183773	0.281475	0.463648	0.00982755	0.0593761	0.0940938	0.16276	0.0255788	0.149956	0.22529	0.355098	0.0498583	0.27949	0.420547	0.669559	0.0137308	0.0689509	0.105496	0.17148
753	8.0072	46.212	0.0557046	0.182331	0.24405	0.342833	0.109744	0.389165	0.534781	0.777553	0.0218687	0.0878757	0.126723	0.195448	0.0155186	0.095534	0.143517	0.22677	0.0296207	0.170647	0.262588	0.43503	0.00815103	0.0501337	0.0813641	0.145366	0.0203441	0.106676	0.163564	0.265431	0.0413795	0.201456	0.304232	0.491743	0.0118606	0.0514137	0.0770332	0.125385
754	8.0079	44.659	0.0267159	0.0529555	0.064119	0.0809405	0.0580716	0.130415	0.164006	0.217036	0.0134208	0.037168	0.0496945	0.0706284	0.0124497	0.0602483	0.0906679	0.145626	0.0263705	0.121178	0.18093	0.290699	0.00996728	0.0533258	0.0806505	0.129526	0.0168797	0.0687723	0.102593	0.167298	0.0366676	0.142441	0.208363	0.332816	0.0128207	0.0449189	0.0630705	0.0962065
755	8.0099	45.411	0.0237131	0.0438963	0.0519704	0.0637406	0.0528045	0.110864	0.135946	0.173935	0.0127047	0.0324088	0.0417102	0.0562743	0.0110197	0.0562341	0.0852474	0.137856	0.023324	0.110157	0.164974	0.266719	0.00892901	0.0475534	0.0720495	0.11616	0.0177047	0.0730917	0.109079	0.175753	0.0378778	0.150192	0.221126	0.350253	0.0127517	0.0451767	0.0645103	0.0998921
756	8.0102	43.857	0.0490488	0.18188	0.250277	0.364871	0.094096	0.388167	0.553672	0.843949	0.0180946	0.0914025	0.140529	0.232694	0.0163878	0.101169	0.152821	0.242621	0.0313708	0.182763	0.282328	0.468294	0.00957154	0.0589708	0.0937269	0.162427	0.0237734	0.140669	0.211685	0.334066	0.0467785	0.26333	0.396565	0.6316	0.012975	0.0654952	0.100353	0.163012
757	8.0119	46.162	0.0512491	0.16379	0.220591	0.312713	0.102137	0.352346	0.484499	0.706346	0.0207259	0.0807427	0.115888	0.177965	0.0147069	0.0894269	0.135354	0.215612	0.0285462	0.162121	0.250099	0.415101	0.00809442	0.0495088	0.0799704	0.141356	0.0200308	0.100111	0.151955	0.244554	0.0408591	0.191641	0.287526	0.462927	0.011873	0.0499079	0.0743827	0.120475
758	8.0124	44.609	0.0271448	0.054632	0.0664774	0.0844249	0.0588075	0.134252	0.169801	0.226218	0.0135303	0.0382429	0.0514977	0.073759	0.0125072	0.0601072	0.0901315	0.143992	0.0264886	0.121298	0.180697	0.289326	0.00993856	0.0533126	0.0807105	0.129729	0.0171156	0.0696845	0.104773	0.174283	0.0370351	0.144437	0.212127	0.342077	0.0128726	0.0453232	0.0637781	0.0978588
759	8.0145	45.361	0.0235653	0.043338	0.0512057	0.0626481	0.0525267	0.109587	0.134129	0.171224	0.0126467	0.0320781	0.0412357	0.055585	0.0110989	0.0561113	0.0852299	0.138475	0.0234849	0.110194	0.165184	0.267754	0.00903558	0.0480417	0.0727132	0.117074	0.0174891	0.0718406	0.107084	0.16986	0.0376448	0.148632	0.219306	0.34618	0.0127769	0.0453491	0.0650258	0.101115
760	8.0146	43.807	0.0438525	0.160576	0.222414	0.32662	0.0849386	0.344542	0.492034	0.751351	0.0166219	0.082095	0.125601	0.207062	0.0153725	0.0950462	0.143905	0.229577	0.029649	0.172677	0.267306	0.4456	0.00916674	0.0566977	0.0903072	0.156885	0.0215007	0.127044	0.193833	0.31149	0.0430937	0.240717	0.364372	0.584429	0.0119958	0.0610798	0.0935262	0.152165
761	8.0166	46.112	0.0461797	0.133403	0.175465	0.24326	0.0930982	0.296969	0.401844	0.576432	0.0193048	0.0705992	0.0999596	0.151069	0.0139082	0.0805496	0.121988	0.195057	0.0274	0.149558	0.229984	0.381058	0.00802218	0.0481113	0.0772064	0.13488	0.0196522	0.0958886	0.147738	0.243954	0.0402037	0.185058	0.278914	0.454071	0.0118821	0.0487836	0.0724383	0.117534
762	8.0169	44.559	0.0276356	0.0566293	0.0692916	0.0885871	0.0596435	0.138783	0.176649	0.237111	0.0136524	0.0394979	0.0536074	0.0774088	0.0126175	0.0603785	0.0907175	0.145717	0.0266877	0.122454	0.182913	0.293881	0.00994766	0.0537184	0.081418	0.130982	0.0174175	0.0706584	0.105567	0.172387	0.0374842	0.14629	0.214036	0.342276	0.0129182	0.0456853	0.0643307	0.0987289
763	8.0191	45.311	0.0234891	0.0430068	0.0507522	0.0619876	0.0523835	0.108799	0.133006	0.169568	0.0126137	0.031867	0.0409397	0.0551729	0.0111608	0.0566067	0.0868054	0.142475	0.0236448	0.1112	0.167363	0.272437	0.00916232	0.048636	0.0735087	0.118195	0.0156787	0.07169	0.111893	0.186731	0.0333281	0.147474	0.226506	0.373704	0.011921	0.0449534	0.0660335	0.106428
764	8.0213	46.062	0.0415838	0.10945	0.140304	0.18866	0.0848209	0.250398	0.332554	0.466561	0.0179857	0.0618047	0.0862042	0.127788	0.0129694	0.0714463	0.107992	0.173122	0.0260218	0.136457	0.209037	0.345611	0.00789264	0.0467049	0.0744919	0.128537	0.0193279	0.0898324	0.135398	0.217458	0.0397012	0.175667	0.261581	0.419196	0.0118902	0.0473467	0.0698061	0.111836
765	8.0214	44.509	0.0281976	0.0590143	0.0726658	0.093574	0.0605903	0.144158	0.184803	0.250039	0.0137832	0.0409664	0.0560719	0.0816602	0.0128257	0.0612906	0.0915685	0.145668	0.027021	0.12389	0.184426	0.294874	0.00995215	0.0537849	0.0815924	0.131438	0.0178021	0.0728056	0.109491	0.181351	0.0380476	0.150498	0.22114	0.355952	0.0129965	0.0464683	0.0656543	0.101364
766	8.0237	45.261	0.0234713	0.0428721	0.0505569	0.0617054	0.0523471	0.108434	0.132468	0.168761	0.012599	0.0317514	0.0407873	0.0549968	0.0112412	0.0565392	0.0864985	0.141661	0.0238248	0.111394	0.16754	0.272643	0.00927579	0.0491913	0.0742908	0.119297	0.0156522	0.0730265	0.116329	0.199393	0.0333257	0.149526	0.234953	0.403003	0.0119498	0.045654	0.0686322	0.115002
767	8.0259	46.013	0.0378228	0.0936889	0.11842	0.15655	0.0780893	0.217883	0.285824	0.395102	0.0169194	0.0553691	0.0763033	0.111403	0.0122725	0.0657862	0.0993646	0.159345	0.025007	0.127882	0.195154	0.321425	0.00786035	0.0458273	0.0726145	0.124	0.0190346	0.0875882	0.133548	0.21831	0.0393312	0.171884	0.257018	0.414938	0.0119115	0.0467673	0.0686487	0.109824
768	8.0259	44.459	0.0288804	0.0619712	0.0768497	0.0997488	0.0617243	0.150759	0.194802	0.265896	0.0139384	0.042723	0.05902	0.0867194	0.0129776	0.0619779	0.0926923	0.147779	0.0272762	0.125565	0.187327	0.300252	0.00993225	0.0541416	0.0822893	0.132795	0.0182511	0.0747973	0.111225	0.179904	0.038687	0.154224	0.2255	0.358446	0.0130665	0.0471623	0.0669285	0.103138
769	8.0283	45.211	0.0235037	0.0429036	0.050591	0.0617472	0.0524031	0.108435	0.132459	0.168763	0.0126008	0.0317272	0.0407757	0.0550464	0.0114061	0.0578852	0.088504	0.144429	0.0241578	0.113319	0.170341	0.276653	0.00941663	0.0497356	0.0750218	0.120372	0.0156555	0.074543	0.123138	0.228976	0.0333763	0.152278	0.246376	0.455405	0.0119834	0.046386	0.0712223	0.127661
770	8.0304	44.409	0.0297088	0.0656518	0.0820402	0.107364	0.0630902	0.1589	0.207087	0.285255	0.0141234	0.0448235	0.0625364	0.0927385	0.0133304	0.0639171	0.0953114	0.151171	0.0278168	0.128598	0.19164	0.306605	0.00995902	0.0544086	0.0828304	0.133996	0.0187647	0.0777007	0.115465	0.186523	0.0394013	0.160112	0.234221	0.371563	0.0131495	0.0481981	0.0689875	0.106458
771	8.0305	45.963	0.0347027	0.0820806	0.102772	0.134342	0.0725214	0.193238	0.2511	0.343323	0.0160377	0.0503421	0.0686371	0.0989368	0.0116412	0.0611095	0.0926708	0.149584	0.0240769	0.120926	0.184453	0.303662	0.00782217	0.0453019	0.0713903	0.120741	0.0188154	0.0853516	0.129277	0.209415	0.0390565	0.167825	0.250064	0.401544	0.0119384	0.0461263	0.0672434	0.107009
772	8.0328	45.161	0.0235826	0.0430809	0.050825	0.0620713	0.0525427	0.108761	0.132916	0.169488	0.0126164	0.0317855	0.0408918	0.0552996	0.0115109	0.0578657	0.0885428	0.145203	0.0243714	0.113907	0.171466	0.279346	0.00951968	0.0503413	0.0759094	0.121711	0.0156984	0.0745936	0.122936	0.229599	0.0335046	0.152508	0.24671	0.459599	0.0120276	0.0466322	0.0716776	0.129631
773	8.0349	44.36	0.0307264	0.0702841	0.0885389	0.116877	0.0647583	0.169007	0.222286	0.309112	0.0143421	0.0473427	0.0667378	0.0999282	0.0136194	0.0651442	0.0969389	0.153434	0.0282524	0.13097	0.195333	0.312839	0.00997664	0.0548503	0.0836533	0.135635	0.0193764	0.0826178	0.123442	0.199584	0.0403891	0.16898	0.248088	0.394114	0.0132711	0.049992	0.0716371	0.111429
774	8.035	45.913	0.0322029	0.0733404	0.0911626	0.11818	0.0680754	0.174437	0.224874	0.304723	0.0153299	0.0464357	0.062714	0.0894091	0.0111644	0.0573725	0.0868897	0.140057	0.0233637	0.114973	0.17459	0.285946	0.00786699	0.0448876	0.070248	0.11765	0.0186658	0.0857519	0.132382	0.221091	0.0388883	0.167941	0.252784	0.412151	0.0119801	0.0460758	0.0672047	0.107343
775	8.0373	45.111	0.0236998	0.0433992	0.0512439	0.0626715	0.0527542	0.109394	0.133815	0.170844	0.0126444	0.0319218	0.0411286	0.0557571	0.0116776	0.0585445	0.0893662	0.145872	0.0246888	0.115162	0.17304	0.280906	0.00965246	0.0508121	0.0765342	0.122568	0.0157376	0.0736406	0.118561	0.20706	0.0336186	0.151301	0.239457	0.415091	0.0121261	0.0465392	0.0702093	0.1181
776	8.0394	44.31	0.0320478	0.0764512	0.097165	0.129513	0.0668944	0.18231	0.242192	0.34035	0.0145987	0.0505133	0.072033	0.109017	0.0140297	0.0677689	0.100678	0.158713	0.0288601	0.134985	0.201294	0.322253	0.0100068	0.0552025	0.0843689	0.137291	0.0200977	0.0879528	0.131441	0.213177	0.0417269	0.179149	0.263797	0.419277	0.0134087	0.0519515	0.075123	0.117205
777	8.0397	45.863	0.0301777	0.0664475	0.0820596	0.105625	0.0644676	0.159545	0.204189	0.2745	0.0147481	0.0433063	0.0579862	0.0818616	0.0107806	0.0552651	0.0840059	0.136031	0.022793	0.11142	0.169108	0.276705	0.00788934	0.0447583	0.0697016	0.115895	0.0186011	0.0864312	0.133231	0.219915	0.0388339	0.167904	0.252878	0.411508	0.0120603	0.0459397	0.0668853	0.106908
778	8.0419	45.061	0.0238469	0.0438291	0.0518202	0.063499	0.0530208	0.11029	0.13509	0.172825	0.0126825	0.0321295	0.0414794	0.0564009	0.011818	0.0591502	0.0898724	0.145936	0.0249701	0.116287	0.174449	0.282734	0.00975374	0.05135	0.0773213	0.123804	0.0158109	0.072329	0.112178	0.18415	0.0338047	0.148945	0.228206	0.373129	0.0122283	0.0461147	0.0677683	0.108007
779	8.0438	44.26	0.0338078	0.0848847	0.108947	0.146848	0.0697529	0.200244	0.268936	0.382445	0.014961	0.0545978	0.078825	0.120794	0.0145368	0.0714011	0.105875	0.166529	0.0295787	0.140419	0.209748	0.336543	0.0100377	0.0558185	0.0855823	0.139956	0.020929	0.0945152	0.139449	0.219435	0.0432533	0.190787	0.279871	0.438827	0.013573	0.0539126	0.0786696	0.12309
780	8.0443	45.813	0.0285605	0.0610153	0.0749075	0.0958001	0.0615816	0.147824	0.187904	0.250748	0.0142751	0.0408097	0.0542358	0.0758979	0.0105395	0.0533619	0.0810354	0.131085	0.0224199	0.108159	0.163555	0.266405	0.00798562	0.0447034	0.0691974	0.114154	0.0185481	0.0873484	0.136259	0.228389	0.0387845	0.168843	0.25609	0.420791	0.0122058	0.0460254	0.0671	0.107582
781	8.0464	45.011	0.0240293	0.0443724	0.0525558	0.0645509	0.0533436	0.111454	0.136748	0.175387	0.01273	0.0324102	0.0419436	0.0572406	0.0119222	0.0596262	0.0907492	0.147449	0.0251995	0.11738	0.176084	0.285007	0.00987006	0.0518211	0.0779559	0.124669	0.0158892	0.0711548	0.108808	0.178089	0.0340057	0.14705	0.221418	0.356005	0.0123374	0.0457374	0.0658811	0.102641
782	8.0484	44.21	0.0361575	0.0969294	0.125923	0.172201	0.0736123	0.225339	0.306444	0.442166	0.0154834	0.0600085	0.0878336	0.136667	0.0151084	0.0749148	0.110903	0.173858	0.0303782	0.145842	0.218054	0.35027	0.0101181	0.0564355	0.0867621	0.142616	0.0218078	0.104823	0.156281	0.248884	0.044876	0.208503	0.308727	0.488264	0.0137844	0.0572259	0.0842075	0.133272
783	8.049	45.763	0.0272501	0.0566291	0.0691242	0.0878642	0.0592188	0.138349	0.174765	0.231591	0.01387	0.0387563	0.0511677	0.0710615	0.010395	0.0529675	0.0804883	0.130408	0.0222086	0.107005	0.161621	0.262969	0.00807549	0.0449175	0.0692377	0.113599	0.0185395	0.0878857	0.136475	0.225679	0.0387894	0.169022	0.25616	0.419238	0.0123496	0.0459995	0.0669886	0.107415
784	8.051	44.961	0.0242336	0.0450195	0.0534367	0.0658132	0.053712	0.112853	0.138769	0.178506	0.0127848	0.0327612	0.0425221	0.0582731	0.0120346	0.060058	0.0910243	0.1473	0.0254442	0.11832	0.17726	0.286521	0.00994145	0.0522758	0.0786604	0.125832	0.015986	0.0698146	0.104744	0.169	0.0342543	0.144401	0.213948	0.339554	0.0124319	0.0452389	0.0644578	0.0989673
785	8.0527	44.16	0.0393052	0.115189	0.152217	0.212533	0.0788582	0.262163	0.362102	0.532619	0.0162358	0.0674403	0.100271	0.159196	0.0157178	0.0809864	0.119903	0.187815	0.0312259	0.154495	0.231961	0.374517	0.0101875	0.0574655	0.0887385	0.147073	0.0230795	0.116462	0.172832	0.270353	0.0466797	0.227167	0.337382	0.531922	0.0139882	0.0602189	0.0898743	0.143452
786	8.0535	45.713	0.0262037	0.053111	0.0644779	0.0814711	0.0573278	0.130783	0.164234	0.216214	0.0135405	0.0370929	0.0486935	0.0671768	0.0103308	0.0525112	0.0796802	0.128744	0.0221103	0.105848	0.159294	0.25804	0.00819518	0.0450637	0.0691309	0.112803	0.0184771	0.0885973	0.138873	0.232836	0.0387345	0.169707	0.258857	0.427366	0.0124766	0.0461195	0.0672543	0.108181
787	8.0554	44.912	0.024461	0.0457599	0.0544448	0.0672716	0.0541166	0.114469	0.141121	0.182169	0.0128448	0.0331756	0.0432076	0.0594778	0.0121131	0.0601548	0.0911873	0.147443	0.0256209	0.118923	0.178029	0.287278	0.0100063	0.0525844	0.0791028	0.126479	0.0160887	0.0692687	0.104009	0.170853	0.0346188	0.143378	0.211855	0.338921	0.0125295	0.0450356	0.0638275	0.0977398
788	8.0572	44.11	0.0432877	0.145051	0.197887	0.286652	0.0856038	0.318341	0.449742	0.679489	0.0172484	0.0779389	0.118018	0.192218	0.0162187	0.0878094	0.131016	0.206005	0.0319246	0.1642	0.24824	0.403277	0.01027	0.0585814	0.0908584	0.15199	0.0243896	0.134227	0.203915	0.327318	0.0486135	0.254269	0.38423	0.617954	0.0142205	0.0646659	0.0980272	0.15946
789	8.0581	45.663	0.0253632	0.0502609	0.0606951	0.0762388	0.0558057	0.124674	0.155708	0.203705	0.0132732	0.0357332	0.0466763	0.0640191	0.0103696	0.0535141	0.0814419	0.132071	0.0221946	0.106882	0.160988	0.261105	0.00833529	0.0456045	0.0697238	0.113373	0.0183617	0.0878257	0.13721	0.228274	0.0386147	0.16818	0.255968	0.421491	0.012572	0.0459755	0.0668071	0.107308
790	8.0599	44.862	0.0247138	0.0466099	0.0556098	0.0689672	0.0545644	0.116349	0.143873	0.186462	0.0129136	0.033671	0.0440283	0.0609255	0.0122053	0.0599497	0.0903944	0.145561	0.0258187	0.119112	0.177951	0.286681	0.0100587	0.0529674	0.0797026	0.127422	0.0161611	0.0685691	0.102875	0.168853	0.0348995	0.141797	0.20868	0.333948	0.0125969	0.0447131	0.0630762	0.0962884
791	8.0617	44.06	0.0475917	0.176176	0.243394	0.356147	0.0927316	0.375345	0.536281	0.819305	0.0182905	0.0885024	0.135824	0.224923	0.016656	0.09335	0.140008	0.221402	0.0324409	0.172645	0.2631	0.430984	0.010288	0.0598732	0.0934228	0.157719	0.0251505	0.143137	0.216023	0.341735	0.0496275	0.26823	0.405217	0.648819	0.0142531	0.0669255	0.102118	0.166886
792	8.0627	45.613	0.024703	0.0480039	0.0576753	0.0720384	0.0546054	0.119816	0.14891	0.193701	0.0130604	0.0346412	0.0450582	0.0615018	0.0104098	0.0531439	0.0804775	0.129834	0.0222541	0.106028	0.158977	0.25664	0.00846965	0.0458476	0.0698296	0.113061	0.0181796	0.0856652	0.13437	0.226681	0.0383862	0.16527	0.251799	0.416573	0.0126224	0.0457997	0.0663137	0.106369
793	8.0645	44.812	0.0249876	0.0475614	0.0569296	0.0708918	0.0550518	0.118474	0.147016	0.191388	0.0129871	0.0342427	0.0449751	0.0625935	0.0122371	0.0599687	0.0904857	0.145651	0.0259275	0.119553	0.178557	0.287256	0.0100822	0.0531631	0.0800126	0.127935	0.0162402	0.0678632	0.102025	0.169588	0.0351785	0.140746	0.207139	0.333889	0.0126524	0.0445388	0.0626962	0.0957873
794	8.0653	46.365	0.0514118	0.180156	0.242649	0.342414	0.100851	0.379245	0.525595	0.769863	0.0201399	0.0839073	0.122129	0.190583	0.0148668	0.0984435	0.148818	0.236499	0.0281417	0.172796	0.26802	0.447145	0.0076798	0.0490293	0.0801185	0.144566	0.0189917	0.103809	0.160074	0.26044	0.0386365	0.19506	0.297277	0.485295	0.0114442	0.0493224	0.0748847	0.123753
795	8.0662	44.01	0.050665	0.187887	0.258052	0.375673	0.0974071	0.40069	0.571609	0.871719	0.018876	0.0938994	0.144728	0.240456	0.0168818	0.0978987	0.14671	0.231208	0.0326414	0.178681	0.272893	0.44771	0.0102494	0.06018	0.0942533	0.160382	0.025558	0.151491	0.229824	0.365723	0.0500788	0.280818	0.426137	0.684968	0.0141958	0.0689313	0.105835	0.173642
796	8.0672	45.563	0.0241831	0.0462009	0.0552601	0.0686453	0.0536665	0.11595	0.143488	0.185678	0.0128915	0.0337587	0.0437545	0.0594784	0.0104996	0.0540669	0.0820715	0.132949	0.022423	0.10718	0.160926	0.260468	0.00860443	0.0464489	0.0705952	0.114017	0.0179267	0.0819645	0.127445	0.213261	0.0380722	0.160194	0.24201	0.397317	0.0126412	0.0453425	0.0652779	0.103678
797	8.069	44.762	0.0252808	0.0486288	0.0584125	0.0730645	0.0555661	0.120876	0.150568	0.19702	0.0130651	0.0348964	0.0460696	0.0645114	0.0122754	0.0598743	0.0902595	0.145391	0.0260389	0.119911	0.179141	0.288396	0.0101142	0.0535277	0.0806048	0.128894	0.0163143	0.0673928	0.10121	0.167322	0.035449	0.13986	0.205191	0.32988	0.0127002	0.0443869	0.0623269	0.0951394
798	8.07	46.315	0.0544217	0.186433	0.24956	0.350217	0.106125	0.394621	0.54453	0.793955	0.0210201	0.0875072	0.127236	0.198119	0.0150572	0.0968031	0.145671	0.230579	0.0285287	0.170728	0.263657	0.438524	0.00781681	0.048973	0.0797862	0.143561	0.0192746	0.104031	0.161691	0.26736	0.0391388	0.196235	0.299891	0.491945	0.0115653	0.0497453	0.0753859	0.124421
799	8.0706	43.96	0.0512987	0.189668	0.26001	0.377863	0.0980869	0.405146	0.577565	0.879925	0.0188647	0.0949149	0.146431	0.243339	0.0167965	0.0988028	0.148448	0.234862	0.032335	0.18036	0.276772	0.456455	0.0101083	0.0603359	0.094933	0.162386	0.0251518	0.149714	0.225452	0.355073	0.0492374	0.27792	0.419955	0.669903	0.0138758	0.0682736	0.104775	0.170971
800	8.0718	45.514	0.0237935	0.0448257	0.0533997	0.0660209	0.0529553	0.112975	0.139297	0.179475	0.0127622	0.0330684	0.042741	0.0579156	0.010561	0.0538024	0.0813233	0.130967	0.0225369	0.106588	0.159422	0.256935	0.00872218	0.046706	0.070802	0.114038	0.0176408	0.0760786	0.115646	0.191112	0.0376833	0.152612	0.22721	0.367294	0.0126101	0.04465	0.0638815	0.0998753
801	8.0734	44.712	0.0255992	0.0498268	0.0600909	0.0755355	0.0561241	0.123578	0.154635	0.203489	0.0131488	0.0356498	0.0473282	0.0667149	0.0123685	0.0600223	0.0900273	0.143995	0.0262322	0.120309	0.179178	0.287232	0.0101429	0.0536656	0.0808321	0.129272	0.0164157	0.0673164	0.10117	0.1685	0.035792	0.139974	0.205547	0.33191	0.0127511	0.0444696	0.0624481	0.0954592
802	8.0746	46.265	0.053964	0.183457	0.246085	0.346081	0.105715	0.388612	0.536287	0.782318	0.0210396	0.0865929	0.125635	0.195169	0.0147887	0.0945996	0.14362	0.229223	0.0283126	0.168429	0.261266	0.435766	0.00793517	0.0496777	0.0806873	0.14403	0.0192886	0.102251	0.157408	0.256435	0.0392742	0.192947	0.293195	0.477844	0.0116447	0.0492614	0.0742921	0.122061
803	8.075	43.91	0.0493347	0.184915	0.254462	0.370998	0.0945826	0.393613	0.562147	0.85798	0.0182684	0.0921147	0.142039	0.236032	0.0166425	0.100122	0.150515	0.237915	0.0319328	0.181641	0.279318	0.461533	0.00995032	0.0598607	0.0945082	0.162702	0.0240043	0.146764	0.224132	0.359265	0.047251	0.271686	0.413047	0.664852	0.0133578	0.0666788	0.102571	0.167866
804	8.0763	45.464	0.0234944	0.0437507	0.0519412	0.0639409	0.0524082	0.110628	0.135992	0.174561	0.0126602	0.0325135	0.0419281	0.0566846	0.0106424	0.0537195	0.0813612	0.131701	0.0226897	0.106704	0.159782	0.258314	0.00883991	0.047265	0.0715511	0.115042	0.017352	0.0717517	0.107114	0.172186	0.0373205	0.146814	0.215746	0.341915	0.0125996	0.0441661	0.062849	0.0969436
805	8.078	44.662	0.0259438	0.0511789	0.061998	0.0783808	0.0567214	0.126652	0.159265	0.210886	0.0132365	0.0365065	0.04877	0.069245	0.0124088	0.0601306	0.0903649	0.145084	0.0263401	0.121044	0.180595	0.29016	0.0101419	0.0539907	0.0814016	0.130297	0.0165281	0.0673784	0.10092	0.166477	0.0361355	0.140158	0.205152	0.329439	0.0127932	0.0445395	0.0624839	0.0953849
806	8.0792	46.215	0.0507482	0.169417	0.2289	0.324743	0.10051	0.360336	0.497992	0.728712	0.0202985	0.0813165	0.117473	0.181726	0.0142297	0.0892833	0.135857	0.217192	0.0276303	0.16068	0.248769	0.414155	0.00792986	0.048787	0.0788044	0.139477	0.0191494	0.0999855	0.156326	0.261224	0.039166	0.189643	0.289687	0.477314	0.0116986	0.0487746	0.073366	0.120514
807	8.0794	43.861	0.045449	0.170914	0.236863	0.347543	0.0878341	0.363665	0.520535	0.796377	0.0171831	0.0855919	0.131538	0.218013	0.0158048	0.0951689	0.143954	0.229654	0.0304787	0.174442	0.269795	0.449045	0.0095866	0.0585832	0.0927944	0.159986	0.0219712	0.133005	0.20289	0.325734	0.0441334	0.249743	0.378776	0.608743	0.0125151	0.0627109	0.0960077	0.156756
808	8.0809	45.414	0.0232876	0.0429728	0.0508758	0.0624233	0.0520335	0.108917	0.133567	0.17092	0.0125892	0.0321009	0.0413256	0.0557795	0.0107292	0.0539567	0.0819928	0.133084	0.0228678	0.107128	0.160436	0.259344	0.00896528	0.047695	0.0720644	0.115655	0.0171125	0.0701417	0.10492	0.170583	0.0370524	0.14513	0.214024	0.340451	0.0126294	0.0443895	0.0633276	0.097856
809	8.0823	44.612	0.0263314	0.052758	0.0642427	0.0817201	0.0573856	0.130217	0.164693	0.219573	0.0133346	0.0374982	0.0504444	0.0721699	0.0125396	0.0611157	0.0919517	0.147524	0.0265858	0.122727	0.183145	0.293941	0.0101639	0.0542281	0.0818093	0.131078	0.0167931	0.0681645	0.102326	0.170341	0.0365277	0.141827	0.208222	0.335854	0.012836	0.0449193	0.0631584	0.096711
810	8.0838	43.811	0.0407416	0.141626	0.193923	0.281888	0.0793941	0.309256	0.438577	0.664825	0.015771	0.07513	0.114292	0.186933	0.0149135	0.0893708	0.135401	0.216649	0.0289185	0.165058	0.255616	0.427163	0.00918879	0.0563612	0.0894725	0.154712	0.0203242	0.116257	0.1776	0.286959	0.0405795	0.223553	0.338843	0.544381	0.0118333	0.0579095	0.0884918	0.144138
811	8.0838	46.165	0.0463146	0.140517	0.18693	0.262317	0.0927926	0.30848	0.421026	0.609475	0.0190912	0.0720781	0.102839	0.156853	0.0136709	0.0807786	0.121826	0.193912	0.0268466	0.14849	0.228059	0.377807	0.00790257	0.0474053	0.0760687	0.133162	0.0188509	0.0934178	0.144016	0.236742	0.038804	0.179816	0.27176	0.442946	0.0117159	0.0473487	0.0705413	0.114685
812	8.0854	45.364	0.0231498	0.0424317	0.0501349	0.0613518	0.0517823	0.107715	0.131847	0.168356	0.0125396	0.0318013	0.0408948	0.0551458	0.0108164	0.0539295	0.0816302	0.131901	0.0230596	0.107061	0.159931	0.257933	0.00911467	0.0482318	0.0727367	0.116451	0.0169405	0.0696628	0.10436	0.167689	0.0368908	0.144664	0.214282	0.340467	0.0126856	0.0447567	0.0642116	0.0999047
813	8.0868	44.562	0.0267678	0.0546124	0.066893	0.0856769	0.0581202	0.134379	0.171049	0.229786	0.0134391	0.0386477	0.0523858	0.0755553	0.0126546	0.0615249	0.0923728	0.147765	0.0267914	0.123654	0.184351	0.295504	0.0101546	0.0543874	0.0821486	0.131744	0.0170658	0.0690416	0.102918	0.168346	0.0369312	0.143415	0.209703	0.33522	0.0128699	0.0452335	0.0636293	0.0973673
814	8.0884	46.116	0.0420484	0.114605	0.147938	0.200479	0.0852208	0.259787	0.347236	0.490616	0.0179081	0.0632125	0.0887472	0.132591	0.0129271	0.0728148	0.110207	0.176613	0.0257721	0.137608	0.211062	0.349239	0.00782331	0.0463936	0.0740164	0.127982	0.0185141	0.0871981	0.13424	0.22349	0.0383708	0.170952	0.257322	0.419173	0.0117252	0.0462582	0.0682081	0.109851
815	8.0899	45.314	0.0230803	0.0421139	0.0496867	0.060705	0.0516555	0.106977	0.13077	0.166767	0.0125117	0.0316059	0.0406224	0.0547666	0.0109369	0.0535473	0.0807704	0.130147	0.0232892	0.106903	0.159364	0.256494	0.00922269	0.0486357	0.0732632	0.117154	0.0153558	0.0696159	0.109229	0.184074	0.0326358	0.143554	0.221977	0.369234	0.0118888	0.0444021	0.065432	0.105735
816	8.0913	44.512	0.0272761	0.0568691	0.0701152	0.0904851	0.0589628	0.139388	0.178712	0.242077	0.0135528	0.0399949	0.0546679	0.0795284	0.0128001	0.0616681	0.0924205	0.147594	0.0270221	0.124377	0.18531	0.296673	0.0101569	0.0545417	0.0824526	0.132339	0.0174213	0.0708296	0.106286	0.176164	0.0374442	0.147146	0.216012	0.347495	0.0129277	0.0459386	0.0648428	0.099801
817	8.093	46.066	0.0382963	0.0972009	0.123398	0.163893	0.0785835	0.224647	0.296033	0.411292	0.016878	0.0564765	0.0782546	0.114952	0.0122747	0.067328	0.102054	0.164203	0.0248603	0.129621	0.198491	0.32804	0.00781553	0.0458335	0.0726835	0.124364	0.0182007	0.0813627	0.121542	0.193554	0.0379701	0.161617	0.238978	0.379909	0.0117388	0.044859	0.0652708	0.103657
818	8.0944	45.264	0.0230634	0.0419704	0.0494832	0.0603997	0.0516276	0.106623	0.13026	0.165989	0.0125011	0.0315051	0.0404902	0.054613	0.0110481	0.0545293	0.0826803	0.134076	0.0235327	0.108583	0.162424	0.262511	0.00936865	0.0493881	0.0743187	0.118708	0.0153561	0.0713314	0.115093	0.19911	0.0326878	0.14654	0.232562	0.402238	0.0119239	0.0452872	0.0683242	0.115025
819	8.0957	44.463	0.0278648	0.0595785	0.073986	0.0962347	0.059936	0.145336	0.187816	0.256603	0.0136841	0.0415552	0.0573091	0.0841004	0.0129734	0.0624705	0.0939354	0.151045	0.0272807	0.126249	0.18877	0.303648	0.0101401	0.054885	0.0830993	0.133606	0.0178812	0.0733981	0.109362	0.17793	0.0380874	0.15171	0.222127	0.354038	0.0130025	0.0467112	0.066107	0.101895
820	8.0976	46.016	0.0351987	0.0849481	0.106707	0.139939	0.0731223	0.198958	0.259558	0.356304	0.0160328	0.0513616	0.0703856	0.10202	0.0116398	0.0619057	0.093808	0.150943	0.0239398	0.121487	0.185253	0.304749	0.00780199	0.0451139	0.0710652	0.120319	0.0178785	0.0777779	0.117182	0.191485	0.0375677	0.156411	0.231856	0.371938	0.011759	0.0441327	0.0640528	0.101211
821	8.099	45.214	0.0230949	0.0419933	0.0495028	0.060422	0.0516873	0.106623	0.130245	0.165978	0.0125065	0.031489	0.0404873	0.0546688	0.0112154	0.0555043	0.0840454	0.135765	0.0238686	0.110105	0.164472	0.265117	0.00949168	0.0498612	0.0749777	0.119718	0.0153862	0.0724217	0.121195	0.229059	0.0327906	0.148909	0.243914	0.457287	0.0119603	0.046092	0.0712073	0.128875
822	8.1002	44.413	0.0286106	0.063083	0.0789551	0.103588	0.0611534	0.152918	0.199367	0.27498	0.013846	0.0434763	0.060551	0.0897016	0.013281	0.0643596	0.096147	0.1528	0.0277677	0.128825	0.191976	0.307266	0.0101668	0.0550597	0.0834737	0.134501	0.0183632	0.0767857	0.115213	0.189629	0.0387607	0.158207	0.232891	0.373366	0.0130786	0.0477634	0.0684182	0.105932
823	8.1021	45.966	0.0326726	0.0758055	0.0945051	0.122875	0.0686748	0.179432	0.232203	0.315901	0.015344	0.0473714	0.0643046	0.0921628	0.0110828	0.0577108	0.0878938	0.142665	0.0231224	0.115333	0.175924	0.289567	0.00779949	0.0448097	0.0702068	0.117766	0.0177044	0.0760969	0.113407	0.180599	0.0373731	0.152875	0.225129	0.356802	0.0117961	0.0434679	0.0628079	0.0985536
824	8.1035	45.164	0.0231675	0.0421627	0.0497236	0.0607361	0.0518259	0.106938	0.130674	0.166657	0.0125247	0.0315487	0.0406019	0.0549239	0.0113409	0.0559827	0.0850908	0.138547	0.0241265	0.111424	0.166964	0.270374	0.0096421	0.0506427	0.0760741	0.121329	0.015448	0.0726454	0.120646	0.227778	0.0329574	0.149219	0.243741	0.461228	0.0119961	0.0463297	0.0716646	0.131449
825	8.1047	44.363	0.0295493	0.0676021	0.0853471	0.112989	0.0626772	0.162602	0.214028	0.298203	0.0140423	0.0458248	0.0645098	0.096553	0.0135472	0.0657396	0.0982695	0.156354	0.0281608	0.13145	0.196303	0.314938	0.0101541	0.0554537	0.0842574	0.13607	0.0189296	0.080768	0.119834	0.191422	0.0395392	0.164939	0.241842	0.38244	0.013161	0.0490582	0.0704167	0.109058
826	8.1067	45.916	0.0306059	0.068664	0.0850864	0.109883	0.0650414	0.164037	0.210802	0.284613	0.0147765	0.044179	0.0594556	0.0843914	0.0106855	0.0550458	0.0837195	0.135512	0.0225513	0.110807	0.168292	0.275512	0.00786492	0.0446008	0.0694339	0.115479	0.0176083	0.0767238	0.116448	0.190766	0.0373041	0.153403	0.228066	0.367082	0.0118516	0.0435382	0.0629343	0.099172
827	8.108	45.114	0.0232802	0.0424575	0.0501232	0.0613009	0.0520321	0.107535	0.131535	0.167974	0.0125543	0.0316828	0.0408315	0.0553601	0.011552	0.0569464	0.0861494	0.139135	0.0245242	0.112944	0.168699	0.271891	0.00977257	0.0510964	0.0767062	0.122281	0.0155354	0.0727078	0.118082	0.20707	0.0331775	0.149564	0.238738	0.417479	0.012095	0.0464334	0.0704233	0.119508
828	8.1091	44.313	0.0307479	0.0735591	0.0937225	0.125299	0.0645911	0.175191	0.233014	0.328218	0.0142681	0.0487361	0.0694206	0.105098	0.0139582	0.0685503	0.101796	0.160124	0.0287809	0.13526	0.201405	0.321959	0.010185	0.0557024	0.0848099	0.137489	0.019599	0.0869803	0.130418	0.211061	0.040657	0.176021	0.260027	0.414198	0.0132869	0.0511257	0.073901	0.115472
829	8.1112	45.866	0.0289281	0.0629434	0.0775608	0.0995678	0.0620854	0.151731	0.193694	0.259671	0.014313	0.0416042	0.0555551	0.0781602	0.0104078	0.0533677	0.0812521	0.13179	0.0221457	0.107929	0.16366	0.267483	0.00792118	0.0445883	0.0690947	0.114157	0.017549	0.077086	0.117221	0.191184	0.0372658	0.153207	0.228112	0.367368	0.0119015	0.0434427	0.0627112	0.0987949
830	8.1124	45.064	0.023426	0.0428864	0.0506973	0.0621198	0.052297	0.108427	0.13278	0.169911	0.0125943	0.0318901	0.0411747	0.0559888	0.0117146	0.0583169	0.08824	0.142378	0.0248548	0.115111	0.172052	0.277365	0.00990252	0.0517466	0.0776487	0.123776	0.0156068	0.0712788	0.111178	0.182881	0.0333635	0.147047	0.226538	0.372107	0.0121985	0.0459638	0.0677367	0.108427
831	8.1135	44.263	0.0323389	0.0817555	0.10524	0.142335	0.0671527	0.192284	0.258716	0.368965	0.0145877	0.0525038	0.0757637	0.116233	0.0144153	0.0724053	0.107628	0.169304	0.0294403	0.140996	0.210549	0.337491	0.0102035	0.0562768	0.0859512	0.140011	0.0203456	0.0936024	0.139701	0.222519	0.0420267	0.18762	0.277249	0.438969	0.0134194	0.0530844	0.0774246	0.121651
832	8.1159	45.816	0.0275472	0.058262	0.071391	0.0911204	0.0596519	0.141661	0.179706	0.239251	0.0139238	0.0394774	0.0523475	0.0730546	0.0101987	0.0518589	0.0791839	0.12906	0.0218322	0.105467	0.159743	0.260755	0.00802932	0.0447667	0.0689928	0.113175	0.0175581	0.0792863	0.122978	0.206354	0.0373289	0.155905	0.235063	0.385275	0.011963	0.0438655	0.063466	0.100732
833	8.1169	45.015	0.0235952	0.0434088	0.0514054	0.063144	0.0526039	0.109527	0.134363	0.172347	0.0126402	0.0321543	0.0416129	0.0567712	0.0118622	0.0589314	0.0893841	0.14465	0.0251488	0.116564	0.17443	0.281429	0.0100129	0.0523118	0.0784764	0.125055	0.0157237	0.0707425	0.108631	0.177694	0.0336483	0.146076	0.220907	0.356143	0.0123329	0.0457123	0.0660074	0.103252
834	8.1179	44.213	0.0344697	0.0935602	0.121972	0.167504	0.0706315	0.216466	0.295134	0.427434	0.0150589	0.0575511	0.0842615	0.13143	0.0149109	0.0765725	0.113918	0.179112	0.030117	0.147176	0.220392	0.354308	0.0102559	0.0569498	0.0872406	0.142891	0.0210992	0.102536	0.154421	0.248826	0.0433948	0.202803	0.302051	0.481721	0.0135705	0.0557465	0.0822168	0.130336
835	8.1203	45.766	0.0264305	0.0544734	0.0663999	0.0842735	0.0576635	0.133535	0.168389	0.222754	0.0135898	0.0377264	0.0497239	0.0689083	0.010089	0.0510425	0.0776888	0.12644	0.0216702	0.103867	0.156865	0.255466	0.00811034	0.0449179	0.0689756	0.112583	0.0175432	0.0800177	0.123909	0.205999	0.0373477	0.156278	0.235798	0.386005	0.0120154	0.0439039	0.0634562	0.100747
836	8.1213	44.965	0.0237942	0.0440502	0.0522799	0.0644141	0.0529642	0.110894	0.13634	0.175403	0.0126953	0.0324902	0.042168	0.057752	0.0119933	0.0596709	0.0903969	0.146159	0.025427	0.118027	0.17665	0.285134	0.0101105	0.0528929	0.0793541	0.126474	0.0158176	0.069161	0.104032	0.16781	0.033878	0.143009	0.212461	0.337734	0.0124209	0.0451303	0.0643774	0.0989595
837	8.1223	44.163	0.0372977	0.11209	0.149062	0.209627	0.0753358	0.253073	0.351205	0.51979	0.0157399	0.0646561	0.0963136	0.153663	0.0153425	0.080532	0.119867	0.188629	0.0306888	0.153206	0.230409	0.372337	0.0102727	0.0577199	0.0887772	0.146372	0.0218734	0.111258	0.165929	0.261689	0.0447708	0.217493	0.323885	0.512739	0.0137065	0.0582928	0.0867721	0.138205
838	8.1249	45.716	0.0255173	0.0513638	0.0622823	0.0786052	0.0560295	0.126873	0.159108	0.209174	0.0133102	0.0362685	0.0475491	0.0654914	0.0100662	0.0510165	0.0776094	0.126035	0.0216559	0.103358	0.155637	0.2524	0.00826682	0.0452578	0.069149	0.112227	0.017542	0.0815956	0.128476	0.217734	0.0373971	0.158336	0.24118	0.399802	0.0121904	0.0442918	0.0640968	0.102322
839	8.1258	44.915	0.0240178	0.044792	0.0532999	0.0658943	0.0533638	0.112498	0.138672	0.179031	0.0127571	0.0328964	0.0428331	0.0589237	0.012102	0.0594482	0.089492	0.143607	0.0256442	0.118045	0.175991	0.282704	0.0101737	0.053112	0.0796609	0.1269	0.015947	0.0683921	0.102839	0.168734	0.0341819	0.141803	0.209536	0.334791	0.0125346	0.0448844	0.0635782	0.0972014
840	8.1267	44.113	0.0408486	0.142594	0.196435	0.287394	0.0813426	0.309408	0.440278	0.670777	0.0166567	0.0748435	0.113741	0.186631	0.0158382	0.0850308	0.126392	0.198251	0.0313252	0.159572	0.24058	0.390116	0.0102966	0.0583017	0.0900938	0.149863	0.0229511	0.127075	0.193058	0.309127	0.0462085	0.24149	0.365181	0.587373	0.0138848	0.0620157	0.0938492	0.152497
841	8.1294	45.666	0.0247876	0.0488406	0.0589298	0.0739625	0.0547177	0.1215	0.151597	0.198124	0.013084	0.0350819	0.0457844	0.0627228	0.0100755	0.0511695	0.0779758	0.127035	0.0216869	0.103392	0.155671	0.252602	0.00838659	0.0456872	0.0695953	0.112544	0.0174703	0.0808804	0.12637	0.211765	0.0373424	0.156959	0.238135	0.392762	0.0123046	0.0442082	0.0637935	0.101467
842	8.1303	44.865	0.0242591	0.0456313	0.0544644	0.0675856	0.053796	0.114331	0.141364	0.183218	0.0128233	0.0333692	0.0436102	0.0602882	0.0122077	0.0598624	0.0903192	0.145608	0.0258713	0.119317	0.178257	0.287212	0.010229	0.0536409	0.0805116	0.128355	0.0160439	0.0674041	0.100637	0.163714	0.034515	0.139902	0.205147	0.326718	0.0126098	0.0444946	0.0626694	0.0954359
843	8.1311	44.063	0.0446218	0.172832	0.240177	0.35322	0.0875544	0.364339	0.523735	0.805436	0.0175722	0.0847405	0.130619	0.218047	0.0161517	0.0918335	0.138274	0.219425	0.031724	0.169791	0.259225	0.42534	0.0103497	0.0599656	0.0932063	0.15652	0.0236013	0.138333	0.210803	0.336842	0.0470766	0.258071	0.392825	0.634849	0.0139085	0.0644974	0.0986754	0.162001
844	8.1338	45.617	0.0242134	0.0468367	0.0562418	0.0702162	0.0536935	0.117228	0.145603	0.18927	0.0129054	0.0341294	0.0443671	0.0605124	0.0101506	0.0515429	0.078189	0.126392	0.0218309	0.103471	0.155083	0.250246	0.00854219	0.0460434	0.0698761	0.112565	0.0173478	0.0794135	0.125106	0.21392	0.0372138	0.155289	0.236222	0.392689	0.0123942	0.044236	0.0637312	0.101271
845	8.1347	44.815	0.0245183	0.0465687	0.055764	0.0694884	0.0542604	0.116385	0.144387	0.188002	0.0128947	0.033911	0.0445105	0.061865	0.0122934	0.0599259	0.0900292	0.14425	0.0260599	0.119654	0.178249	0.286065	0.010278	0.0538456	0.0808176	0.128831	0.0161433	0.0670502	0.100855	0.168125	0.0348602	0.139529	0.20523	0.331037	0.012683	0.0444507	0.0625359	0.0955194
846	8.1355	44.013	0.0471401	0.183691	0.253806	0.371515	0.091325	0.387354	0.555955	0.85356	0.018033	0.08947	0.138514	0.232006	0.0161556	0.093428	0.140209	0.221534	0.0315823	0.171579	0.262096	0.430609	0.0102202	0.0596225	0.0930298	0.157328	0.0236761	0.142815	0.218223	0.349509	0.0469987	0.264836	0.404037	0.653867	0.0137479	0.0653834	0.100575	0.165678
847	8.1374	46.368	0.0478749	0.177485	0.240166	0.33993	0.0943377	0.369675	0.515791	0.75999	0.0190664	0.0806676	0.118101	0.185824	0.0134942	0.0937308	0.143213	0.229405	0.0261013	0.164264	0.256283	0.429499	0.00746556	0.0476547	0.0775488	0.13905	0.0177102	0.0964838	0.149265	0.243701	0.0366862	0.181872	0.278386	0.457746	0.0112697	0.0466191	0.0705615	0.117245
848	8.1384	45.567	0.0237506	0.0451974	0.0540299	0.067105	0.0528608	0.113716	0.140657	0.181958	0.0127588	0.0333353	0.0431934	0.0586858	0.0102161	0.0516394	0.0783293	0.126919	0.0219545	0.103617	0.155269	0.25083	0.00865271	0.0464973	0.0704378	0.113197	0.017142	0.0744811	0.113643	0.187036	0.0369453	0.148422	0.221313	0.35846	0.0124061	0.0435013	0.0621304	0.0970684
849	8.1391	44.765	0.0247958	0.0475927	0.0571995	0.0716115	0.0547436	0.118656	0.1478	0.193387	0.0129688	0.0345286	0.0455325	0.0636627	0.012388	0.0606705	0.0913988	0.147006	0.0262718	0.121196	0.180917	0.291086	0.0103202	0.0543198	0.0815964	0.130206	0.0162282	0.0665509	0.0994182	0.162871	0.0351584	0.138451	0.202644	0.324174	0.012729	0.0442355	0.0620491	0.0946117
850	8.1398	43.964	0.0472196	0.183145	0.252906	0.369844	0.0911244	0.386796	0.554799	0.850773	0.017897	0.0895034	0.138527	0.231742	0.0161099	0.0947003	0.142785	0.226791	0.0313438	0.173858	0.26716	0.44162	0.0101181	0.0599414	0.0939262	0.159747	0.0231288	0.141307	0.214599	0.340731	0.0459376	0.261946	0.39837	0.640637	0.013396	0.0647341	0.0995421	0.163209
851	8.142	46.318	0.0499594	0.181723	0.245114	0.345985	0.0980169	0.379853	0.52833	0.776142	0.0196962	0.0831183	0.121534	0.190769	0.0137341	0.0914162	0.138589	0.220831	0.0265513	0.161321	0.250043	0.417327	0.00760815	0.0474792	0.076996	0.137549	0.0179278	0.0972763	0.153343	0.25758	0.0371106	0.183565	0.283251	0.471545	0.0113924	0.0470296	0.07121	0.118633
852	8.1429	45.517	0.023396	0.0439143	0.0522925	0.0646365	0.0522239	0.11098	0.136778	0.176174	0.0126452	0.0327067	0.0422643	0.0572559	0.01032	0.051633	0.0780712	0.125954	0.0221518	0.103545	0.154654	0.248924	0.0088148	0.0469666	0.0709289	0.113633	0.0168931	0.0700637	0.105348	0.173043	0.0366302	0.142907	0.210893	0.338367	0.012413	0.04308	0.0611728	0.0946373
853	8.1436	44.715	0.0250886	0.0487198	0.0587835	0.073965	0.0552557	0.121187	0.151594	0.199428	0.0130447	0.0352225	0.046699	0.0657055	0.0124487	0.0603162	0.0904366	0.144698	0.0264047	0.121033	0.180187	0.288923	0.0103368	0.0544334	0.0817845	0.130512	0.0163167	0.0664887	0.100058	0.16747	0.0354638	0.138709	0.203754	0.329411	0.0127721	0.0443392	0.0622313	0.0951285
854	8.1442	43.914	0.0449397	0.172712	0.239489	0.351444	0.0870769	0.365582	0.524615	0.804626	0.0171956	0.0852778	0.131508	0.219099	0.0157683	0.0926015	0.139606	0.221894	0.0306171	0.170577	0.262459	0.435019	0.00986873	0.0588661	0.0925197	0.15808	0.0218079	0.135753	0.209877	0.341249	0.0439249	0.252278	0.386039	0.626768	0.0127961	0.0628083	0.096466	0.158431
855	8.1465	46.268	0.048698	0.171889	0.232651	0.329863	0.0961606	0.361442	0.502426	0.738404	0.0194574	0.0801155	0.116604	0.182092	0.0134995	0.0865776	0.132271	0.212673	0.0262923	0.155589	0.241813	0.404631	0.00767089	0.0476259	0.0769914	0.136301	0.0179476	0.0936399	0.144994	0.237815	0.0372433	0.178159	0.271617	0.445851	0.011467	0.0463924	0.0696222	0.114574
856	8.1473	45.467	0.0231303	0.04293	0.0509491	0.0627248	0.0517472	0.108862	0.133785	0.171699	0.0125603	0.0322132	0.0415388	0.0561462	0.0103949	0.0511515	0.0772559	0.124951	0.0222913	0.103192	0.154074	0.24828	0.00891222	0.0474076	0.0715194	0.114375	0.0167027	0.0676589	0.10008	0.159367	0.0364224	0.139715	0.204076	0.321258	0.0124587	0.0429643	0.060789	0.0932849
857	8.148	44.665	0.0254018	0.0499732	0.0605616	0.0766079	0.0557965	0.124001	0.155876	0.206324	0.0131251	0.0360096	0.0480276	0.0680482	0.012543	0.061084	0.0917782	0.147232	0.026606	0.122512	0.182706	0.293513	0.010395	0.0549237	0.0825567	0.131786	0.0164407	0.0671461	0.100709	0.166295	0.0358616	0.139635	0.204706	0.329216	0.0128242	0.0444853	0.062449	0.0954498
858	8.1485	43.864	0.0413098	0.150193	0.207904	0.305326	0.0806128	0.323467	0.462086	0.705815	0.0160984	0.0772978	0.118217	0.194932	0.0151963	0.0898595	0.135877	0.217109	0.0295726	0.166288	0.256928	0.428389	0.0096031	0.057925	0.0913609	0.156732	0.0205631	0.119824	0.182628	0.293218	0.0411795	0.228262	0.346067	0.555249	0.0119881	0.0586037	0.0895634	0.14597
859	8.1511	46.218	0.0454074	0.147103	0.198021	0.280725	0.0906127	0.317191	0.4374	0.639483	0.0186043	0.0725551	0.10445	0.161131	0.0131549	0.082181	0.1255	0.201614	0.0259097	0.149278	0.231151	0.385265	0.00774719	0.0471114	0.075651	0.132616	0.0178223	0.0906347	0.14222	0.240228	0.0371535	0.17403	0.266193	0.441066	0.0115211	0.0459545	0.0685792	0.112439
860	8.1519	45.417	0.022944	0.0422096	0.0499635	0.0612967	0.0514192	0.107298	0.131552	0.168345	0.0124994	0.0318413	0.0409947	0.0553277	0.0105275	0.0518648	0.0784541	0.126785	0.0225707	0.104212	0.155476	0.250161	0.00911397	0.0480981	0.0723524	0.115411	0.0165402	0.066886	0.0998068	0.161805	0.0362724	0.139512	0.205132	0.325585	0.0125294	0.043476	0.0618008	0.095044
861	8.1524	44.615	0.0257426	0.0514009	0.0626051	0.0796805	0.0563744	0.127207	0.160797	0.214266	0.0132082	0.0369058	0.0495503	0.0707328	0.0126229	0.0616288	0.0926592	0.148507	0.0267589	0.123565	0.184211	0.295564	0.010365	0.0549851	0.0827398	0.132243	0.0166123	0.06756	0.101347	0.168429	0.0362304	0.140773	0.206579	0.332881	0.0128581	0.0447684	0.0629287	0.0962527
862	8.1557	46.169	0.0416969	0.119344	0.15573	0.213588	0.0841048	0.266971	0.360095	0.514118	0.0175678	0.0637994	0.090275	0.136262	0.0125199	0.0724452	0.10993	0.176553	0.0249845	0.135901	0.208962	0.346815	0.0076658	0.0457268	0.0729973	0.126388	0.0175139	0.0826645	0.125574	0.203413	0.0367733	0.162283	0.242815	0.391297	0.0115328	0.0442926	0.0650427	0.104537
863	8.1564	45.367	0.0228248	0.0417146	0.0492796	0.0603053	0.0512118	0.106215	0.129996	0.166003	0.0124609	0.0315753	0.0406113	0.0547661	0.0106014	0.0513284	0.0772525	0.124533	0.0227191	0.103767	0.154498	0.248406	0.00916567	0.0484034	0.0728098	0.116063	0.016484	0.0673016	0.101075	0.162683	0.0362315	0.140456	0.208082	0.331006	0.0126201	0.0441072	0.0631708	0.0979933
864	8.1568	44.565	0.0261232	0.0530786	0.0650217	0.0833224	0.0570063	0.130953	0.166565	0.22364	0.0132945	0.0379379	0.0513164	0.0738361	0.0127585	0.062241	0.0935316	0.149952	0.0269957	0.124851	0.186297	0.299227	0.0104048	0.0554056	0.0834286	0.133425	0.0169057	0.0687906	0.10276	0.168395	0.0366622	0.142813	0.209151	0.33459	0.0128987	0.0451513	0.0635284	0.0972031
865	8.1602	46.119	0.0382366	0.100074	0.127776	0.170765	0.078065	0.229348	0.303971	0.425006	0.0166498	0.0569192	0.07933	0.117393	0.0120466	0.0672292	0.101738	0.163184	0.0243463	0.128443	0.196586	0.324794	0.00769023	0.0451612	0.0716427	0.122752	0.017249	0.0780439	0.118745	0.196475	0.0364631	0.155859	0.232831	0.376516	0.0115637	0.0434426	0.0635178	0.101047
866	8.1607	45.317	0.0227661	0.0414187	0.048859	0.0597008	0.0511106	0.105552	0.129014	0.164551	0.0124408	0.0314079	0.0403731	0.0544372	0.0107879	0.0520916	0.0782262	0.125623	0.0230803	0.10495	0.156016	0.250281	0.0093695	0.0491116	0.0737044	0.117254	0.0150987	0.0678024	0.106711	0.180411	0.0320863	0.140304	0.217551	0.362827	0.0118736	0.043964	0.0648123	0.104489
867	8.1612	44.516	0.0265572	0.0550904	0.067922	0.087702	0.0577213	0.135379	0.173389	0.234737	0.0133873	0.0391268	0.0533448	0.0774029	0.0129187	0.0627289	0.0940483	0.150336	0.0272487	0.12589	0.187604	0.300797	0.010372	0.0554333	0.0835848	0.133851	0.0172363	0.0703654	0.105187	0.173109	0.0371192	0.146101	0.214366	0.343631	0.0129359	0.0457535	0.0645818	0.0992541
868	8.1648	46.069	0.0353028	0.0871479	0.109916	0.144771	0.0729721	0.202835	0.265778	0.366584	0.0158834	0.0518303	0.0713857	0.104078	0.0114579	0.062076	0.0943984	0.152661	0.0235124	0.121225	0.18555	0.306594	0.00768052	0.0447913	0.0706741	0.119873	0.0169054	0.0729506	0.108638	0.173722	0.0360441	0.147522	0.217047	0.343994	0.0115821	0.0420385	0.060933	0.0956605
869	8.1653	45.267	0.0227591	0.0412975	0.0486893	0.0594361	0.051107	0.105265	0.128589	0.163877	0.0124376	0.0313265	0.0402655	0.0543192	0.0109199	0.0528328	0.0796662	0.128777	0.0233549	0.106479	0.158762	0.255749	0.00948798	0.049796	0.0747081	0.118811	0.0151159	0.069472	0.112476	0.195129	0.0321747	0.143114	0.227934	0.395089	0.0119123	0.0449018	0.0676735	0.113744
870	8.1656	44.466	0.0270815	0.0576287	0.0715804	0.0932008	0.0585795	0.140873	0.181906	0.248484	0.0135009	0.0405575	0.0557899	0.0816885	0.013117	0.0640202	0.0964008	0.155338	0.0275577	0.128352	0.192098	0.309723	0.0103891	0.055905	0.0844124	0.135417	0.0176439	0.072943	0.108857	0.176958	0.0376871	0.150608	0.220934	0.352274	0.0129921	0.0464847	0.0658005	0.101439
871	8.1693	46.019	0.0328536	0.0776476	0.097115	0.12668	0.0687204	0.182839	0.237506	0.324384	0.0152454	0.0478627	0.0652675	0.0940248	0.0109854	0.0581333	0.0884266	0.143014	0.0228453	0.115246	0.175769	0.289222	0.00770578	0.0443837	0.0696102	0.117009	0.0166707	0.0701791	0.105024	0.17267	0.0357793	0.143571	0.211746	0.339407	0.0116186	0.0416704	0.0599848	0.0942421
872	8.1697	45.217	0.0227964	0.0413361	0.0487275	0.0594802	0.0511852	0.105306	0.128625	0.163931	0.012448	0.0313229	0.0402779	0.0543928	0.0111174	0.0540269	0.0813598	0.130873	0.0237499	0.10828	0.161205	0.258911	0.00966285	0.0504248	0.0755448	0.120009	0.0151781	0.0710948	0.119769	0.227175	0.0323472	0.146589	0.241652	0.454793	0.0119558	0.0458986	0.0710516	0.12865
873	8.17	44.416	0.0277334	0.0608735	0.0762403	0.100149	0.0596322	0.147786	0.192551	0.265605	0.0136357	0.0422791	0.0587252	0.0868321	0.0133436	0.0656427	0.0981783	0.156349	0.0279035	0.130394	0.194467	0.311939	0.0103648	0.0558929	0.0845157	0.135858	0.0180917	0.0766564	0.115404	0.190727	0.0383073	0.157381	0.232643	0.374707	0.0130607	0.0475353	0.0681276	0.105738
874	8.1738	45.969	0.0308355	0.070342	0.0874183	0.113217	0.0652229	0.167262	0.215708	0.292276	0.0147192	0.0447055	0.0604276	0.0861812	0.0105577	0.0552191	0.0843968	0.137577	0.0222366	0.110835	0.169099	0.278449	0.00775795	0.0443914	0.0692518	0.115445	0.0165066	0.0688577	0.102499	0.165063	0.0356177	0.140663	0.206301	0.327435	0.011664	0.0412665	0.0590569	0.0919685
875	8.1742	45.167	0.0228753	0.0415236	0.0489656	0.0598213	0.0513394	0.105658	0.129101	0.164679	0.0124708	0.0313942	0.0404054	0.0546484	0.0113146	0.0553914	0.0838344	0.135809	0.0241355	0.110767	0.165497	0.267004	0.00982547	0.0512862	0.0767987	0.121987	0.015278	0.0721857	0.121628	0.232769	0.0325953	0.148337	0.245031	0.469225	0.012	0.046377	0.0720903	0.133395
876	8.1744	44.366	0.0285495	0.0650796	0.082234	0.109063	0.0609455	0.156619	0.206087	0.287275	0.0138	0.0443798	0.0623131	0.0931199	0.0135852	0.0671457	0.100443	0.159774	0.0282562	0.132949	0.198546	0.318726	0.0103686	0.0562657	0.0852268	0.137269	0.0186155	0.0816009	0.122981	0.20029	0.0390393	0.165313	0.244785	0.392418	0.0131458	0.0488787	0.0704141	0.109777
877	8.1782	45.919	0.0291575	0.0644637	0.0796645	0.102562	0.0623127	0.154659	0.198158	0.266633	0.0142805	0.042122	0.0564868	0.0798296	0.0102514	0.0531313	0.0813744	0.132837	0.0218104	0.107422	0.163511	0.268328	0.00783799	0.044366	0.0688162	0.113841	0.0164773	0.0684835	0.102551	0.167594	0.0355905	0.139889	0.205936	0.329481	0.0117203	0.0412244	0.0589178	0.0917652
878	8.1786	45.118	0.0229902	0.0418289	0.0493803	0.0604025	0.0515508	0.106282	0.129987	0.165998	0.0125044	0.0315312	0.0406338	0.0550806	0.0115093	0.0566485	0.0857567	0.138541	0.0245168	0.112789	0.168411	0.271168	0.00995912	0.0518155	0.0775444	0.123161	0.0153895	0.0721907	0.118377	0.210133	0.0328635	0.148703	0.239724	0.424473	0.0121127	0.0465147	0.0709487	0.121681
879	8.1788	44.316	0.0295985	0.0706981	0.0902193	0.120913	0.0626021	0.168251	0.223824	0.315667	0.0139877	0.0469977	0.0667888	0.101028	0.0139349	0.0700533	0.104488	0.165015	0.0287872	0.136929	0.204308	0.327321	0.0103953	0.0565469	0.0858145	0.138651	0.0191672	0.0874492	0.133328	0.220763	0.0397833	0.175553	0.262199	0.424451	0.0132221	0.050738	0.0735889	0.115862
880	8.1827	45.869	0.0277726	0.0596708	0.0733596	0.0939396	0.0599124	0.144402	0.183875	0.245796	0.0139157	0.0400005	0.0532568	0.0746546	0.0100558	0.0515633	0.0786373	0.127975	0.0215326	0.104682	0.158675	0.259299	0.00794668	0.0444962	0.0686465	0.112771	0.0164724	0.0683541	0.101879	0.163571	0.0356311	0.139012	0.203984	0.323935	0.0117772	0.0411125	0.0585486	0.0906979
881	8.183	45.068	0.0231373	0.0422716	0.0499747	0.0612527	0.051824	0.107184	0.131258	0.167954	0.0125479	0.0317376	0.0409719	0.0556831	0.0117331	0.0576772	0.0869125	0.139705	0.0249374	0.114548	0.170752	0.274433	0.0101019	0.0524392	0.0784478	0.124561	0.0155064	0.0710063	0.111304	0.183893	0.0331448	0.146642	0.227305	0.376041	0.0122395	0.0461307	0.0683547	0.110234
882	8.1831	44.266	0.0309731	0.0784405	0.101208	0.137329	0.0647948	0.184072	0.247872	0.354254	0.0142574	0.0503764	0.0725546	0.111324	0.0142933	0.0725032	0.107842	0.169777	0.0292741	0.140681	0.210039	0.336744	0.0103771	0.0568407	0.0864969	0.140337	0.0197282	0.0932474	0.141913	0.231984	0.0407465	0.185301	0.276992	0.446157	0.0132874	0.0523388	0.0765055	0.120925
883	8.1873	45.819	0.0266251	0.0557029	0.0681328	0.0867763	0.0579124	0.135949	0.17208	0.228557	0.0136071	0.0382346	0.0505794	0.0703736	0.00987986	0.049957	0.0762061	0.12433	0.0212703	0.102191	0.154551	0.252066	0.0080294	0.0445933	0.0684985	0.111858	0.0164941	0.069536	0.105199	0.173654	0.0357475	0.140676	0.208504	0.336399	0.0118448	0.0413926	0.0590821	0.0922095
884	8.1875	44.216	0.0327944	0.0897321	0.117412	0.161943	0.0677621	0.206711	0.282397	0.410425	0.0146555	0.0549301	0.0803394	0.125496	0.014634	0.075921	0.11318	0.178187	0.0297398	0.145716	0.218241	0.350872	0.0103966	0.057345	0.0875102	0.142656	0.0203425	0.100262	0.153131	0.251318	0.0418262	0.197337	0.296536	0.479005	0.0133634	0.0542194	0.0802715	0.127841
885	8.1875	45.018	0.0233161	0.0428322	0.0507369	0.0623575	0.052153	0.108352	0.132915	0.170495	0.0125999	0.032009	0.0414134	0.0564629	0.0119081	0.0585563	0.0882419	0.141818	0.025277	0.116275	0.173363	0.278625	0.0101995	0.0529601	0.0792373	0.125883	0.015633	0.0703705	0.108312	0.177841	0.033448	0.145642	0.221045	0.357547	0.012378	0.0458688	0.0664451	0.104111
886	8.1917	45.769	0.0256808	0.0524257	0.0638002	0.0808354	0.0562511	0.128975	0.162349	0.214296	0.0133381	0.0367491	0.0483422	0.0668302	0.00985064	0.0497318	0.0757374	0.123465	0.0212547	0.101531	0.153206	0.249293	0.00818632	0.0450569	0.0688917	0.111852	0.0165222	0.0708372	0.107727	0.176482	0.035877	0.141958	0.210946	0.340712	0.0119085	0.041564	0.0593214	0.0927772
887	8.1918	44.166	0.035184	0.107701	0.144	0.20373	0.071751	0.241504	0.3364	0.50057	0.0152395	0.0614376	0.0915368	0.146541	0.0150497	0.0794637	0.118428	0.18653	0.0302679	0.151123	0.227176	0.366947	0.0104057	0.05797	0.0887932	0.145641	0.0209982	0.107703	0.162205	0.258512	0.042962	0.209646	0.314279	0.501966	0.0134439	0.0564364	0.0838985	0.134408
888	8.1919	44.968	0.0235161	0.043503	0.0516543	0.0636911	0.0525186	0.109756	0.13494	0.173601	0.0126572	0.0323454	0.0419555	0.0574133	0.012064	0.0594419	0.089831	0.144974	0.0255917	0.11812	0.176475	0.284317	0.010313	0.0536113	0.0802118	0.127446	0.0157599	0.0693871	0.104503	0.168404	0.0337499	0.143421	0.213519	0.339464	0.0124963	0.0453739	0.0648019	0.0997265
889	8.1961	45.719	0.0248999	0.0497131	0.0601953	0.0758555	0.0548713	0.123214	0.154273	0.202431	0.0131048	0.0354941	0.0464655	0.0638681	0.00980804	0.0496875	0.0758454	0.123727	0.0212133	0.101121	0.152355	0.247263	0.0083049	0.045326	0.0690391	0.111589	0.0165539	0.0722114	0.111863	0.188989	0.0359825	0.144047	0.21637	0.355684	0.0119674	0.0419298	0.0600108	0.0945936
890	8.1962	44.116	0.038092	0.138136	0.191917	0.282919	0.0767322	0.296496	0.424803	0.652387	0.0160239	0.070995	0.10814	0.178605	0.0154729	0.0847163	0.126254	0.198366	0.0308261	0.158254	0.238824	0.387662	0.0104328	0.0586592	0.0903058	0.149587	0.0214912	0.11884	0.181772	0.294467	0.0438154	0.226865	0.344543	0.557718	0.013505	0.0590067	0.0891226	0.144851
891	8.1962	44.918	0.0237441	0.0442815	0.0527392	0.0652672	0.0529309	0.111404	0.137336	0.177311	0.0127228	0.0327461	0.042606	0.0585406	0.0122077	0.060133	0.090608	0.14538	0.0258858	0.11932	0.177829	0.285479	0.0103693	0.0538819	0.0806459	0.128232	0.0158774	0.0682586	0.102852	0.169668	0.0340308	0.141702	0.209864	0.336458	0.0126013	0.0450598	0.0638873	0.0978419
892	8.2005	44.066	0.0410126	0.167198	0.23441	0.347275	0.0815887	0.34805	0.504125	0.78166	0.0167557	0.0799062	0.12355	0.207856	0.0156009	0.0890002	0.134482	0.214205	0.0309244	0.165157	0.252395	0.414695	0.010417	0.0598359	0.0925849	0.154547	0.0217633	0.129602	0.199429	0.322447	0.0442641	0.242066	0.370708	0.60446	0.0134845	0.0611348	0.0934956	0.153976
893	8.2006	46.471	0.0354981	0.112637	0.150699	0.211898	0.0720927	0.245194	0.33759	0.493143	0.0152012	0.057117	0.0817409	0.125658	0.0108773	0.0768354	0.120336	0.197669	0.0217426	0.137832	0.217546	0.369051	0.00661483	0.0425393	0.0690904	0.122608	0.0158163	0.0804886	0.124527	0.205939	0.0330138	0.156325	0.237467	0.389234	0.0107086	0.0417021	0.0625423	0.102004
894	8.2006	44.868	0.0239879	0.0451655	0.0539574	0.0670588	0.0533695	0.113269	0.140061	0.181558	0.0127923	0.0332097	0.0433618	0.0598523	0.0123458	0.0610568	0.0923018	0.148954	0.0261695	0.121271	0.181294	0.292225	0.0104434	0.0544903	0.081616	0.129885	0.0160092	0.0677338	0.10128	0.164893	0.034398	0.140457	0.206355	0.329002	0.0126948	0.0447547	0.0631076	0.0961686
895	8.2007	45.67	0.0242792	0.0475203	0.0572712	0.0717927	0.0537682	0.118566	0.147758	0.192842	0.0129176	0.0344747	0.0449406	0.0614843	0.00985419	0.0495839	0.0756483	0.123571	0.0213196	0.100947	0.151879	0.246337	0.00847123	0.0458968	0.0696412	0.112043	0.0165362	0.0721441	0.111812	0.188149	0.0360157	0.143773	0.215783	0.354134	0.0120148	0.0420302	0.0600593	0.0944546
896	8.2048	44.017	0.0427289	0.176167	0.245563	0.362006	0.0841039	0.366568	0.530102	0.82037	0.017047	0.0835596	0.129717	0.218864	0.0156502	0.0917099	0.138125	0.218819	0.0308873	0.168317	0.257478	0.423756	0.0103327	0.0597497	0.0928301	0.156245	0.0216921	0.133782	0.206732	0.334853	0.04398	0.247789	0.380773	0.622634	0.0132824	0.0618765	0.0950396	0.157314
897	8.205	44.818	0.0242426	0.0461211	0.0553028	0.0690323	0.0538255	0.115316	0.143102	0.186309	0.0128633	0.0337328	0.0442184	0.0613433	0.0124377	0.0611355	0.0920675	0.147718	0.0263621	0.121645	0.181339	0.29117	0.0104695	0.0546445	0.0818828	0.130393	0.0161281	0.0677457	0.102094	0.169779	0.0348053	0.140487	0.206992	0.33379	0.0127806	0.0447312	0.0629958	0.096316
898	8.205	45.62	0.0237712	0.045709	0.0548299	0.0683731	0.0528696	0.114735	0.142332	0.184821	0.0127644	0.0336234	0.0436695	0.059493	0.00992862	0.0501698	0.0765537	0.124794	0.0214715	0.101521	0.15245	0.246545	0.00863221	0.0463739	0.0701352	0.112432	0.0164844	0.0709658	0.110687	0.190902	0.0359492	0.142584	0.214595	0.355289	0.0121292	0.0421951	0.0602019	0.0945649
899	8.205	46.421	0.0395063	0.150597	0.208655	0.3022	0.0796586	0.311565	0.440926	0.660367	0.0166147	0.0684465	0.100242	0.158413	0.0116502	0.0843211	0.13067	0.211561	0.0231361	0.148321	0.232854	0.392357	0.00699029	0.0444803	0.0720718	0.128234	0.0161339	0.0881845	0.142633	0.247792	0.0338176	0.167697	0.261643	0.444317	0.0109221	0.0437182	0.0659633	0.110523
900	8.2092	43.967	0.0423116	0.169247	0.236062	0.348191	0.0829644	0.354854	0.512102	0.790514	0.016741	0.0818194	0.126591	0.212431	0.0155055	0.091044	0.137574	0.219041	0.0304686	0.167902	0.258064	0.427113	0.0101633	0.0595567	0.0928957	0.157063	0.0211395	0.129063	0.198467	0.320306	0.0426841	0.240644	0.368381	0.598446	0.0128203	0.0604247	0.0929433	0.152891
901	8.2094	44.768	0.0245086	0.0471485	0.0567449	0.0711563	0.0543005	0.117557	0.146414	0.191557	0.0129371	0.0343177	0.04519	0.0630331	0.0125539	0.0612248	0.0920241	0.14763	0.0265897	0.122326	0.182342	0.292957	0.0105327	0.0551003	0.0825926	0.131528	0.0162391	0.0671178	0.100283	0.163982	0.035175	0.139401	0.204161	0.326605	0.0128343	0.0445365	0.0625382	0.0953793
902	8.2095	45.57	0.0233724	0.0442518	0.0528639	0.065592	0.0521639	0.111656	0.137985	0.178317	0.0126434	0.0329309	0.0426452	0.057894	0.0100246	0.049782	0.0753163	0.121801	0.0216525	0.100925	0.150807	0.24276	0.00876257	0.04676	0.0705489	0.112762	0.016436	0.0678533	0.102229	0.167058	0.0358384	0.137965	0.20333	0.326209	0.0121968	0.0418018	0.0591987	0.0913454
903	8.2096	46.371	0.0430008	0.170989	0.234133	0.334423	0.0859393	0.350683	0.494695	0.73643	0.0177266	0.0755796	0.111256	0.176583	0.012174	0.083875	0.128908	0.207982	0.0240185	0.148802	0.232332	0.39042	0.00719562	0.045159	0.0730511	0.129683	0.0163917	0.0899573	0.141703	0.236131	0.0345569	0.169799	0.262223	0.437718	0.0110893	0.044175	0.06649	0.111049
904	8.2135	43.917	0.0401731	0.149594	0.207496	0.305169	0.0789401	0.320234	0.458972	0.7038	0.0159893	0.0758582	0.116354	0.192924	0.014961	0.0877851	0.133654	0.21466	0.0294368	0.163429	0.252629	0.420886	0.00990033	0.0586599	0.0917616	0.155648	0.020153	0.117904	0.181063	0.292956	0.0404647	0.223974	0.341216	0.55072	0.0121231	0.0576772	0.088106	0.14367
905	8.2138	44.718	0.0247825	0.0482145	0.0582547	0.0733851	0.0547739	0.119926	0.149993	0.197247	0.0130084	0.0349628	0.0462661	0.0649279	0.0126665	0.0619045	0.0931042	0.149495	0.0268151	0.123704	0.184493	0.296587	0.0105641	0.0554441	0.0831715	0.132605	0.0163317	0.0671487	0.101045	0.168261	0.0354825	0.139717	0.205345	0.331441	0.0128777	0.0446133	0.0626849	0.0958366
906	8.2139	45.52	0.0230633	0.0431005	0.0512959	0.0633649	0.0516178	0.109212	0.134508	0.173135	0.0125507	0.0323771	0.0418187	0.0566238	0.0101228	0.0496695	0.075104	0.121628	0.0218342	0.100972	0.150723	0.242541	0.00889822	0.0472502	0.0711351	0.113428	0.0163744	0.0650593	0.0968129	0.157293	0.0356894	0.134775	0.197019	0.312924	0.0122616	0.0417677	0.0589514	0.0900242
907	8.2142	46.321	0.0442487	0.170525	0.232936	0.33232	0.0881353	0.352007	0.494786	0.734418	0.0181148	0.0764181	0.112171	0.177339	0.0123752	0.0828616	0.127371	0.205646	0.0244447	0.148167	0.23096	0.387428	0.00739123	0.0458006	0.0738079	0.13025	0.0165043	0.0882506	0.139908	0.236299	0.0349732	0.168295	0.259857	0.434404	0.0112042	0.0442008	0.066252	0.110155
908	8.2177	43.867	0.0372594	0.12506	0.169283	0.242659	0.0735807	0.27581	0.388919	0.58556	0.0150256	0.0679156	0.102852	0.167383	0.014511	0.0848863	0.12893	0.207185	0.028568	0.158736	0.245612	0.41084	0.00962672	0.0574677	0.0902266	0.153823	0.0188769	0.102888	0.154134	0.242066	0.0381869	0.201003	0.302108	0.478727	0.0117696	0.0535794	0.0815299	0.131855
909	8.2182	44.668	0.0250653	0.0493544	0.0598634	0.0757781	0.0552614	0.122483	0.153881	0.203508	0.0130803	0.0356788	0.0474753	0.0670665	0.0127771	0.062519	0.0937738	0.150055	0.0270282	0.124769	0.185905	0.298463	0.0105929	0.0557309	0.0836538	0.133454	0.0164519	0.0675083	0.100831	0.164732	0.0358601	0.140197	0.205287	0.32862	0.0129152	0.0446775	0.0627528	0.0958257
910	8.2184	45.47	0.0228352	0.0422303	0.0500965	0.0616459	0.0512241	0.10735	0.131863	0.169152	0.0124818	0.0319479	0.0411851	0.0556503	0.0102556	0.0498506	0.0751178	0.121168	0.0220993	0.101329	0.15088	0.242208	0.00906793	0.0478515	0.0718832	0.114333	0.0163319	0.0640254	0.0942163	0.149886	0.0356284	0.133516	0.194063	0.304465	0.0123576	0.0419297	0.0591588	0.0899316
911	8.2186	46.271	0.0428974	0.151012	0.205915	0.294805	0.085806	0.318889	0.44513	0.658298	0.0177357	0.0712822	0.103606	0.161917	0.0123293	0.0780353	0.119099	0.191582	0.0244434	0.141836	0.219566	0.366534	0.00745704	0.0453496	0.0727509	0.127382	0.016503	0.0838037	0.129766	0.213988	0.0350676	0.161813	0.246127	0.404323	0.0112794	0.0433317	0.0644778	0.105446
912	8.2225	44.618	0.0253614	0.0505939	0.0616316	0.0784342	0.0557595	0.125282	0.158196	0.21052	0.0131492	0.0364747	0.048838	0.0694803	0.0128442	0.0632853	0.095224	0.152725	0.0271663	0.126147	0.188226	0.302486	0.0105892	0.055973	0.0840905	0.134275	0.0166133	0.0680458	0.102014	0.168591	0.0361927	0.141474	0.207761	0.333894	0.0129451	0.0449547	0.0632403	0.0967851
913	8.2228	45.42	0.0226782	0.0415878	0.0492097	0.0603529	0.0509486	0.105969	0.12988	0.166151	0.0124353	0.0316219	0.0407052	0.0549297	0.0103573	0.0498525	0.0752135	0.121658	0.0223085	0.101688	0.151404	0.24318	0.00918478	0.0483437	0.0725358	0.115221	0.0163039	0.0640946	0.0951316	0.153096	0.0356203	0.134448	0.196816	0.310681	0.0124705	0.0426308	0.060269	0.0923374
914	8.2231	46.222	0.0403175	0.12286	0.162369	0.225589	0.0812488	0.270324	0.368704	0.532784	0.0169839	0.0633171	0.0903389	0.137998	0.012031	0.0727858	0.111538	0.180373	0.0240812	0.135106	0.208918	0.348293	0.00752355	0.0451404	0.0720159	0.12475	0.0164321	0.0790084	0.121864	0.202187	0.0349335	0.155179	0.234356	0.382702	0.0113268	0.0424315	0.0627257	0.101117
915	8.2269	44.569	0.0256749	0.0519962	0.0636557	0.0815124	0.0562675	0.128436	0.163096	0.218574	0.0132127	0.0373595	0.0503684	0.0722111	0.0129747	0.0637941	0.0960032	0.15423	0.0273848	0.127326	0.190196	0.306125	0.0106304	0.0563963	0.0847761	0.135453	0.0168952	0.0695071	0.103928	0.1698	0.0366001	0.143834	0.211069	0.337821	0.0129833	0.0453284	0.0638801	0.0979776
916	8.2272	45.37	0.0225826	0.0411579	0.0486104	0.0594779	0.0507962	0.105052	0.12853	0.164105	0.0124095	0.0314023	0.0403843	0.054452	0.0105074	0.0501434	0.0754137	0.121745	0.0226087	0.102393	0.152274	0.244479	0.00934683	0.0490343	0.0734737	0.116535	0.0163118	0.0651029	0.0974302	0.156211	0.0357225	0.13644	0.201458	0.319341	0.0125977	0.0434828	0.0619979	0.095546
917	8.2275	46.172	0.0374733	0.102151	0.131523	0.177419	0.0762892	0.231487	0.309149	0.436103	0.0162016	0.056574	0.0793595	0.1185	0.0116166	0.0676471	0.103553	0.167671	0.0235411	0.128031	0.197294	0.327879	0.00753637	0.0447157	0.0709669	0.12172	0.0163275	0.0731716	0.109453	0.174521	0.0347013	0.146323	0.216449	0.344136	0.0113612	0.041307	0.0599179	0.0949255
918	8.2311	44.519	0.0260455	0.0537517	0.0662151	0.0854191	0.0568706	0.132306	0.169151	0.228543	0.0132886	0.0384168	0.0521989	0.0754657	0.0131136	0.0646715	0.0970156	0.15499	0.0276201	0.128587	0.191709	0.307629	0.0106067	0.0564148	0.0848976	0.135806	0.0172098	0.0712116	0.106925	0.175673	0.037034	0.147266	0.216868	0.348318	0.0130176	0.0459222	0.064945	0.100103
919	8.2316	45.32	0.0225398	0.0409119	0.0482534	0.0589588	0.0507356	0.104491	0.127712	0.162867	0.0123987	0.031262	0.040182	0.0541749	0.0106774	0.0507433	0.0760825	0.122158	0.0229518	0.103392	0.15341	0.245505	0.00952479	0.0496569	0.0742719	0.117603	0.0148779	0.0657173	0.103243	0.173309	0.0316251	0.136497	0.211118	0.350523	0.0118695	0.0434055	0.0638064	0.102051
920	8.232	46.122	0.0349	0.088586	0.11235	0.148911	0.0718855	0.204513	0.269422	0.373957	0.0155591	0.0516468	0.0715033	0.104968	0.0112107	0.0615369	0.09352	0.150853	0.0229709	0.119527	0.182838	0.301865	0.00756387	0.0440866	0.0695384	0.117979	0.0161986	0.0699143	0.105961	0.175475	0.0344177	0.14179	0.210508	0.33877	0.0114071	0.040893	0.0590006	0.0928452
921	8.2355	44.469	0.0264869	0.0559782	0.0694594	0.0903837	0.0575804	0.137101	0.176667	0.240894	0.013376	0.0396704	0.0543697	0.0793318	0.0132696	0.0649403	0.0973678	0.15607	0.027838	0.129557	0.193478	0.311423	0.0105879	0.0566707	0.0854067	0.136777	0.0175581	0.0740277	0.110557	0.178584	0.037515	0.151641	0.223149	0.355988	0.0130514	0.0465489	0.0660114	0.102029
922	8.2361	45.27	0.0225489	0.0408367	0.0481358	0.0587675	0.0507669	0.104308	0.127403	0.162384	0.012404	0.0312048	0.0401074	0.0540973	0.010871	0.0519717	0.0781429	0.125991	0.0233261	0.105517	0.156911	0.251946	0.00966373	0.0503891	0.0753478	0.119319	0.0149483	0.06802	0.109672	0.189017	0.0318238	0.140469	0.223182	0.385122	0.0119166	0.0446038	0.0669448	0.112017
923	8.2365	46.072	0.0326745	0.0788113	0.0989654	0.129663	0.0680889	0.184444	0.240571	0.330094	0.0150123	0.047836	0.0655167	0.0948955	0.010795	0.0583982	0.0891596	0.144723	0.0224186	0.114978	0.175889	0.290338	0.0076048	0.0440528	0.0691478	0.11634	0.0160933	0.0658491	0.0974938	0.154868	0.034187	0.135273	0.197517	0.310743	0.011444	0.0400802	0.0571849	0.0885787
924	8.2399	44.419	0.0270238	0.0588354	0.0736241	0.0967012	0.0584377	0.143123	0.186066	0.256285	0.0134802	0.0411654	0.0569565	0.0839383	0.0134623	0.0669196	0.100099	0.159341	0.028142	0.132102	0.197005	0.31614	0.0105798	0.0567647	0.0856442	0.137404	0.0179384	0.078156	0.118874	0.197255	0.0380477	0.158771	0.236428	0.383165	0.0131052	0.0475959	0.0684352	0.10667
925	8.2404	45.22	0.0226018	0.0409161	0.0482265	0.0588859	0.0508731	0.104435	0.127557	0.162589	0.0124217	0.0312209	0.0401426	0.0542003	0.0111256	0.0536476	0.0806204	0.129464	0.0238155	0.108035	0.160541	0.257265	0.00986229	0.0511303	0.0763573	0.120847	0.0150456	0.0702529	0.118254	0.222232	0.0320721	0.144878	0.238745	0.446749	0.011967	0.045792	0.0707555	0.127224
926	8.241	46.022	0.0307866	0.0714054	0.0890276	0.115693	0.0648711	0.168914	0.218613	0.297368	0.0145506	0.0447963	0.0607976	0.0871043	0.0104091	0.0552353	0.0844364	0.137289	0.0218906	0.110183	0.168092	0.276512	0.007681	0.0439579	0.0685602	0.114332	0.0160099	0.0639266	0.0950562	0.155165	0.0340692	0.132285	0.193628	0.308257	0.0114946	0.0398229	0.0565912	0.0875982
927	8.2442	44.369	0.027707	0.0626111	0.079084	0.104925	0.059516	0.150915	0.198204	0.275988	0.0136086	0.0429959	0.0601277	0.0895818	0.0136366	0.0682582	0.102255	0.162738	0.0283843	0.134353	0.200716	0.322397	0.0105832	0.0571089	0.0862668	0.138617	0.018368	0.0832387	0.127155	0.209899	0.0386384	0.166835	0.249606	0.405139	0.0131594	0.0488732	0.0706959	0.111123
928	8.2448	45.171	0.0226934	0.0411346	0.0485171	0.0592831	0.0510509	0.104869	0.128138	0.16343	0.0124517	0.0313088	0.0402883	0.0544725	0.0113145	0.0549305	0.0830047	0.134279	0.0241897	0.110452	0.164756	0.265225	0.00998388	0.0518727	0.0774916	0.122721	0.0151656	0.0713966	0.120297	0.230196	0.0323635	0.146976	0.243128	0.467144	0.0120186	0.0463582	0.0720912	0.133731
929	8.2455	45.972	0.0291867	0.0654686	0.0811307	0.104759	0.0621432	0.156362	0.200978	0.271352	0.0141593	0.0422952	0.0569309	0.0808011	0.0101061	0.052808	0.0810021	0.132655	0.0214636	0.106642	0.162677	0.267823	0.00773497	0.0440458	0.0684103	0.113332	0.0159503	0.0626642	0.092649	0.148798	0.034001	0.129738	0.188928	0.298444	0.011548	0.0394963	0.0557531	0.0858207
930	8.2485	44.319	0.0285717	0.0676842	0.0863971	0.115928	0.0608676	0.161215	0.214131	0.301916	0.0137495	0.0452644	0.0640694	0.0966746	0.0139882	0.0713329	0.106321	0.167677	0.0289037	0.138354	0.206342	0.330518	0.0105682	0.0572433	0.0866863	0.139815	0.0187846	0.0885685	0.137283	0.231142	0.0391919	0.175813	0.265655	0.436081	0.0132	0.0504522	0.0734408	0.116541
931	8.2492	45.121	0.0228202	0.0414951	0.0489944	0.0599642	0.0512982	0.105588	0.12912	0.16492	0.0124922	0.0314622	0.040535	0.0549141	0.0115711	0.0562546	0.0846883	0.136114	0.0246771	0.112552	0.16751	0.268759	0.0101722	0.0525466	0.0784219	0.124129	0.0153168	0.0722339	0.119526	0.215273	0.0327164	0.148812	0.24186	0.434122	0.0121912	0.0467617	0.0716456	0.124354
932	8.2498	45.922	0.0278506	0.0606574	0.074777	0.09601	0.0598745	0.146157	0.186692	0.250394	0.0138347	0.0402398	0.0537687	0.0756689	0.00985882	0.0510241	0.0781535	0.127713	0.0211355	0.103645	0.157498	0.25806	0.00783925	0.0441284	0.0681605	0.112076	0.0159421	0.0618697	0.0918531	0.149744	0.0340216	0.12865	0.187712	0.298651	0.0116106	0.0394746	0.055589	0.0854772
933	8.2527	44.269	0.0297022	0.0747409	0.0965574	0.131301	0.0626592	0.175322	0.235901	0.337388	0.01396	0.0481933	0.0691562	0.105913	0.0141665	0.0721477	0.107545	0.169901	0.0291081	0.140133	0.209497	0.336616	0.010544	0.0575392	0.0873161	0.14116	0.0191916	0.0922521	0.141136	0.231459	0.0397022	0.18202	0.273643	0.443557	0.0131939	0.0515027	0.0753299	0.119367
934	8.2535	45.071	0.0229826	0.0419868	0.0496604	0.0609166	0.0515993	0.106585	0.130522	0.167019	0.0125432	0.0316796	0.0408816	0.0555162	0.0117964	0.0577943	0.0872948	0.140858	0.0251127	0.115291	0.172019	0.276879	0.0103005	0.0533144	0.079602	0.12612	0.0154741	0.0718983	0.113651	0.189001	0.0330856	0.148045	0.23119	0.385082	0.0123459	0.0465573	0.0693488	0.112438
935	8.2543	45.872	0.0267202	0.0566225	0.0694439	0.0887089	0.0579414	0.137624	0.17474	0.232859	0.0135551	0.0385026	0.0511049	0.0713707	0.00973334	0.0499417	0.0766787	0.125997	0.0209702	0.10201	0.154956	0.253996	0.00795213	0.0444989	0.0684383	0.111911	0.0159713	0.0618964	0.0915656	0.147014	0.0341225	0.128217	0.18657	0.294888	0.0116795	0.039474	0.0553858	0.0848351
936	8.2571	44.219	0.0311611	0.0850606	0.111593	0.154457	0.0650363	0.195532	0.267227	0.389145	0.0142747	0.052127	0.0759844	0.118597	0.0145098	0.0748281	0.110986	0.174115	0.0295601	0.143764	0.214809	0.345067	0.0105484	0.0577603	0.0878771	0.14275	0.0196361	0.0972943	0.14899	0.244822	0.0403558	0.190995	0.288037	0.466922	0.0131934	0.0529112	0.0779804	0.124537
937	8.2579	45.021	0.0231725	0.0426136	0.050519	0.0621448	0.0519578	0.107853	0.132324	0.16975	0.0126023	0.0319631	0.0413286	0.0562893	0.0120222	0.0589192	0.0885866	0.141906	0.0255395	0.117083	0.174232	0.279415	0.0104267	0.0537924	0.0802849	0.127229	0.0156365	0.0712691	0.110136	0.181532	0.0334602	0.147344	0.224708	0.364784	0.0125063	0.0463677	0.0675254	0.105982
938	8.2587	45.822	0.0257884	0.053296	0.0650506	0.0826686	0.0563437	0.130606	0.164906	0.21844	0.0133202	0.0370641	0.0489014	0.0678353	0.00964267	0.0492632	0.0754036	0.123313	0.0208721	0.100605	0.152162	0.248036	0.0080885	0.0447257	0.068451	0.111272	0.0160016	0.0620082	0.0921896	0.150716	0.0342218	0.128468	0.18774	0.299884	0.011746	0.0396732	0.0556865	0.0854467
939	8.2613	44.169	0.0330088	0.10134	0.136043	0.193274	0.0681464	0.226376	0.315911	0.471512	0.0147328	0.0577019	0.0857171	0.137252	0.0146991	0.0762777	0.113446	0.178759	0.0297321	0.146504	0.219979	0.355567	0.0104881	0.0581225	0.0887452	0.144866	0.0200227	0.102806	0.15632	0.252038	0.0409704	0.199871	0.301362	0.485401	0.0131689	0.0541619	0.0807828	0.129447
940	8.2623	44.971	0.023392	0.0433699	0.0515594	0.0636615	0.0523574	0.109388	0.134515	0.173092	0.0126677	0.0323109	0.0418777	0.057233	0.0122509	0.0601766	0.0906343	0.145708	0.02597	0.119511	0.178226	0.286696	0.0105391	0.0545162	0.0814311	0.129184	0.0157814	0.0698967	0.105172	0.168619	0.0337956	0.14453	0.215235	0.341546	0.0126268	0.0457833	0.0654319	0.100766
941	8.2631	45.772	0.0250033	0.0504977	0.0613271	0.0775364	0.0549897	0.124716	0.156619	0.206244	0.013111	0.0358262	0.0470282	0.0648388	0.00961642	0.048704	0.0743268	0.121403	0.0208562	0.0996111	0.150257	0.244366	0.00822188	0.045136	0.0688142	0.111302	0.016046	0.0624494	0.0924168	0.148225	0.0344118	0.128669	0.187431	0.29684	0.0118108	0.0397821	0.0556916	0.0851313
942	8.2656	44.119	0.0351399	0.129348	0.181015	0.268643	0.0718823	0.275996	0.397372	0.614083	0.0153402	0.0660111	0.100379	0.166182	0.0149731	0.0815975	0.121899	0.192291	0.0300888	0.153588	0.23198	0.377295	0.0105054	0.0587587	0.0901188	0.148433	0.0202606	0.110566	0.171068	0.281949	0.0413232	0.21193	0.323775	0.52964	0.0131208	0.0560868	0.0843308	0.13727
943	8.2666	44.921	0.0236311	0.0442418	0.0527819	0.065449	0.0527989	0.111175	0.137106	0.177069	0.0127405	0.0327195	0.0425288	0.0583428	0.0124222	0.0611743	0.0920865	0.147619	0.0263162	0.121239	0.180657	0.290088	0.0106276	0.0549408	0.0820705	0.130293	0.0159145	0.0693133	0.104699	0.173839	0.03411	0.143757	0.213688	0.343883	0.012743	0.0456371	0.0648431	0.0996725
944	8.2676	45.723	0.0243608	0.0481992	0.058269	0.0732922	0.0538608	0.119876	0.149821	0.196204	0.012925	0.0347816	0.0454566	0.0623612	0.00961239	0.0482211	0.0732772	0.118977	0.0208821	0.0986886	0.148167	0.239561	0.00836409	0.0454273	0.0689715	0.110988	0.0160693	0.0632249	0.0948623	0.156839	0.0345475	0.129935	0.190953	0.307465	0.0118714	0.0401509	0.0563651	0.0865705
945	8.27	44.07	0.0370386	0.157215	0.223611	0.335072	0.0751383	0.323114	0.472531	0.739953	0.0158533	0.0736949	0.113906	0.192591	0.0150198	0.0857832	0.130284	0.20881	0.030084	0.160202	0.245441	0.404803	0.0104887	0.0599447	0.0924343	0.153548	0.0203602	0.118443	0.184162	0.302163	0.0414173	0.222672	0.342569	0.563339	0.0130196	0.0575011	0.0874391	0.143828
946	8.2709	44.871	0.0238854	0.0452283	0.0541642	0.0674874	0.0532626	0.11319	0.140047	0.181625	0.0128162	0.033189	0.0432816	0.0596201	0.0126037	0.0631337	0.0958394	0.155186	0.0266806	0.124616	0.186739	0.301739	0.010736	0.0557485	0.0833412	0.132506	0.016067	0.0688721	0.102873	0.166882	0.0345683	0.142432	0.209608	0.333794	0.0128416	0.0453057	0.0639927	0.0977784
947	8.2719	45.673	0.0238265	0.046272	0.0556767	0.0696735	0.0529314	0.115823	0.144089	0.18772	0.0127712	0.0338956	0.0441304	0.0602682	0.00967325	0.0486578	0.0742443	0.121164	0.0210249	0.0993146	0.149184	0.24137	0.00853661	0.0460565	0.0696747	0.111669	0.0161194	0.0639659	0.095946	0.156633	0.0347619	0.130806	0.192044	0.307701	0.0119337	0.0404156	0.0567133	0.0869747
948	8.2728	46.474	0.0326542	0.103027	0.13905	0.197579	0.0669837	0.224256	0.309963	0.455501	0.0143194	0.0526944	0.0752319	0.115529	0.00989392	0.0672567	0.105567	0.174536	0.0201148	0.123353	0.194232	0.329799	0.00640569	0.0404415	0.0653262	0.114783	0.015165	0.0728952	0.112141	0.184959	0.0316027	0.143543	0.216895	0.354191	0.0105368	0.0395731	0.0584419	0.0945629
949	8.2742	44.02	0.0380166	0.160593	0.227126	0.338961	0.0764042	0.331464	0.483242	0.754253	0.0159457	0.0755619	0.117015	0.197833	0.0149382	0.0879119	0.133745	0.214063	0.0298618	0.1628	0.250292	0.413988	0.0103606	0.0597926	0.0925569	0.154852	0.0201089	0.122642	0.194744	0.3276	0.0407741	0.228357	0.355557	0.593456	0.0127528	0.0580872	0.0890543	0.148154
950	8.2753	44.821	0.0241494	0.0462881	0.0556729	0.0697384	0.0537423	0.115381	0.143302	0.186703	0.0128936	0.033714	0.044129	0.061073	0.0127165	0.0629376	0.0952253	0.153618	0.0269016	0.124809	0.186608	0.300768	0.0107928	0.0560082	0.0837345	0.133129	0.0162005	0.068757	0.103725	0.174233	0.0350186	0.142507	0.210709	0.341655	0.0129351	0.0453204	0.0639639	0.0982005
951	8.2763	45.623	0.0233962	0.0446871	0.053532	0.0666477	0.052178	0.112488	0.139369	0.180667	0.0126461	0.0331629	0.0430267	0.0585412	0.00973379	0.0485545	0.0739978	0.120665	0.0211594	0.0992079	0.148727	0.2401	0.00867771	0.0464988	0.070154	0.112044	0.0161186	0.0631667	0.0948569	0.157803	0.034815	0.130237	0.191328	0.308647	0.0119789	0.0406414	0.0570182	0.0873326
952	8.2773	46.424	0.0354183	0.135512	0.191677	0.28333	0.0723968	0.279471	0.399955	0.607115	0.0153859	0.0619063	0.0906472	0.1436	0.0105285	0.0733276	0.114704	0.188079	0.0212863	0.132205	0.207934	0.351859	0.00673327	0.0422971	0.0681896	0.119916	0.015406	0.0778444	0.125525	0.221667	0.0322432	0.151236	0.234888	0.399998	0.0107268	0.0408564	0.0610308	0.10095
953	8.2785	43.97	0.0374709	0.144425	0.202018	0.29953	0.0748764	0.306184	0.441724	0.682637	0.0155421	0.0719048	0.110445	0.184259	0.014793	0.0862152	0.130906	0.209825	0.0294271	0.160563	0.247261	0.410839	0.0101946	0.0592506	0.092034	0.154726	0.0194337	0.111359	0.170637	0.275513	0.0393446	0.212404	0.323993	0.524583	0.0121767	0.0554753	0.0844411	0.138055
954	8.2796	44.771	0.0244169	0.0473868	0.0572391	0.0720822	0.0542212	0.117705	0.146748	0.192152	0.0129696	0.0342876	0.0450669	0.062692	0.0128322	0.0630891	0.0950209	0.152635	0.027125	0.125402	0.187136	0.301126	0.0108086	0.0562559	0.084191	0.133981	0.0163192	0.0684703	0.102357	0.167162	0.0354095	0.141688	0.207937	0.332675	0.0129929	0.0451058	0.0634558	0.0969623
955	8.2807	45.573	0.0230583	0.0434186	0.0518027	0.0642042	0.0515904	0.109826	0.135576	0.175002	0.0125504	0.0325677	0.0421412	0.0571533	0.00984763	0.0486418	0.0738839	0.120148	0.0213849	0.0994003	0.14864	0.239396	0.00884451	0.0470759	0.0708263	0.112774	0.0161187	0.0622327	0.0921831	0.148778	0.0348741	0.129017	0.187591	0.297233	0.0120419	0.0407233	0.05692	0.0864362
956	8.2818	46.374	0.0376421	0.152251	0.213082	0.310281	0.0765899	0.309943	0.442992	0.668915	0.0161786	0.0672334	0.098988	0.157627	0.0110056	0.0748659	0.116395	0.190043	0.0221471	0.135197	0.211781	0.35718	0.0069849	0.0433798	0.0697452	0.122316	0.0156279	0.0794833	0.125686	0.212667	0.0328101	0.15287	0.235445	0.394239	0.0108838	0.0411243	0.0613172	0.101112
957	8.2827	43.92	0.0358462	0.122559	0.166435	0.239379	0.0715826	0.268673	0.380068	0.574749	0.014871	0.0657609	0.0997068	0.162962	0.014355	0.0834471	0.127374	0.205625	0.0285587	0.156786	0.242576	0.405413	0.00992863	0.0583823	0.090978	0.153515	0.0184549	0.100756	0.15311	0.245812	0.0376614	0.196836	0.298219	0.477563	0.0118415	0.052837	0.0801705	0.129899
958	8.2839	44.721	0.0246782	0.0484523	0.058744	0.0743138	0.0546766	0.120014	0.150229	0.197674	0.0130396	0.0348961	0.046079	0.0644587	0.0129757	0.0632223	0.0951406	0.152891	0.0273819	0.126212	0.188327	0.303124	0.0108719	0.0566751	0.0848394	0.135082	0.0164423	0.0689917	0.104026	0.173871	0.0358006	0.142805	0.210805	0.341445	0.0130543	0.0452971	0.0638367	0.0981122
959	8.2851	45.523	0.0227987	0.042412	0.0504291	0.0622316	0.0511471	0.107712	0.132547	0.170453	0.0124776	0.0320914	0.0414286	0.0560505	0.00998129	0.048715	0.0737914	0.119758	0.0216464	0.0997095	0.148781	0.239204	0.0090136	0.0476665	0.0715499	0.113628	0.0161049	0.0611439	0.0904406	0.14711	0.0348916	0.128322	0.186402	0.295312	0.0121702	0.0410072	0.057359	0.0868785
960	8.2862	46.324	0.0383596	0.146358	0.203917	0.296997	0.0778137	0.30254	0.4294	0.645375	0.0163983	0.0666273	0.097558	0.154258	0.0112307	0.0736534	0.113973	0.185655	0.0226009	0.134207	0.209363	0.351885	0.00715158	0.0438551	0.0702714	0.122569	0.0157386	0.0774867	0.12285	0.211095	0.0331015	0.150979	0.232254	0.389628	0.0110021	0.0411127	0.0610309	0.100198
961	8.2883	44.671	0.0249294	0.0494445	0.0601341	0.0763297	0.0551112	0.122267	0.153641	0.203112	0.013102	0.0355363	0.0471608	0.0663692	0.0131204	0.0639611	0.09578	0.153106	0.0276368	0.127433	0.189821	0.304977	0.010865	0.0568717	0.0852475	0.135917	0.0165895	0.0691505	0.103426	0.168781	0.036127	0.142904	0.209935	0.336161	0.0130816	0.04527	0.0637398	0.0977031
962	8.2895	45.473	0.0226113	0.041656	0.0493814	0.06072	0.0508311	0.106108	0.130246	0.166963	0.0124277	0.0317262	0.040882	0.0552093	0.0101324	0.0485267	0.0729749	0.117588	0.0219383	0.0996444	0.148083	0.237169	0.00919859	0.0482945	0.0723163	0.114536	0.0161074	0.0609999	0.0896864	0.14282	0.0349752	0.128447	0.185908	0.291034	0.0123074	0.0413385	0.0578948	0.0874114
963	8.2906	46.275	0.0375278	0.123101	0.165955	0.235309	0.0761751	0.265559	0.367715	0.540253	0.0160921	0.0610877	0.0878531	0.135883	0.0112463	0.0695478	0.106591	0.172532	0.0226996	0.128897	0.199391	0.332814	0.00726729	0.043667	0.0695887	0.120342	0.0157649	0.0732711	0.111928	0.182295	0.0332167	0.144444	0.217055	0.352313	0.0110893	0.0403691	0.0590043	0.0948202
964	8.2925	44.622	0.0251747	0.050411	0.0614797	0.0782901	0.0555075	0.124527	0.157086	0.208721	0.0131517	0.0362071	0.0483188	0.0684476	0.013246	0.0657023	0.0986665	0.157827	0.0278892	0.12994	0.193843	0.311684	0.0109312	0.0573312	0.0859646	0.137185	0.0168228	0.0699673	0.105321	0.174801	0.0364592	0.144767	0.213676	0.344994	0.0131138	0.045592	0.0643566	0.0991105
965	8.2939	45.423	0.0224867	0.0411102	0.0486208	0.0596026	0.0506304	0.104957	0.12856	0.164388	0.0123966	0.0314569	0.0404809	0.0545968	0.0102737	0.0490188	0.0737979	0.119134	0.0222266	0.100665	0.149603	0.239676	0.00933269	0.0488601	0.0730914	0.115639	0.0161332	0.0616731	0.0912793	0.147177	0.0351266	0.130227	0.189955	0.299704	0.012461	0.0419647	0.0592018	0.0899123
966	8.295	46.225	0.0358001	0.102456	0.133423	0.182169	0.0730432	0.229049	0.308827	0.44054	0.0155558	0.0551538	0.0778246	0.117342	0.0110413	0.0642148	0.0979486	0.158348	0.0224588	0.121995	0.187621	0.311674	0.00732065	0.043354	0.0687459	0.117711	0.0157332	0.0691462	0.105088	0.173696	0.0332035	0.139049	0.207711	0.336125	0.0111555	0.039873	0.0577966	0.0915895
967	8.2968	44.572	0.025435	0.0515061	0.063034	0.0806331	0.0559228	0.127071	0.161088	0.215344	0.0131981	0.0369692	0.0496555	0.0708731	0.0132827	0.0663693	0.100069	0.160834	0.0279631	0.131305	0.196416	0.316627	0.0108925	0.057561	0.086423	0.138065	0.0170675	0.0711328	0.106523	0.172816	0.0368039	0.146575	0.215696	0.344931	0.013131	0.045817	0.0647364	0.0996742
968	8.2982	45.373	0.0224199	0.0407564	0.0481188	0.0588653	0.0505304	0.104199	0.127435	0.162667	0.0123827	0.0312748	0.0402088	0.0541986	0.0104415	0.0493831	0.0742413	0.11987	0.0225623	0.101587	0.1509	0.241828	0.00951513	0.0496254	0.0741147	0.117061	0.0161843	0.0631158	0.0937283	0.14952	0.0353559	0.132884	0.195196	0.308151	0.0126191	0.0429671	0.0609478	0.0935654
969	8.2994	46.175	0.0338583	0.0887062	0.113315	0.151398	0.0696824	0.202847	0.268925	0.376088	0.0150368	0.0506234	0.0704288	0.104148	0.0107951	0.0608572	0.0930702	0.15118	0.0221757	0.117649	0.180732	0.299824	0.00741164	0.043474	0.0685704	0.116342	0.0156531	0.0652285	0.0971639	0.154932	0.0331069	0.132833	0.19513	0.308634	0.011208	0.039081	0.0559097	0.0871968
970	8.3011	44.522	0.0257261	0.0528756	0.0650379	0.0837237	0.0563791	0.130175	0.165995	0.223566	0.0132505	0.0378585	0.0512233	0.0737117	0.0134304	0.0679005	0.102474	0.164453	0.0282183	0.13345	0.19965	0.321538	0.0109154	0.0578077	0.0868491	0.138868	0.0173285	0.0731735	0.110214	0.181446	0.037166	0.150153	0.222249	0.358172	0.0131538	0.0463766	0.0657674	0.101829
971	8.3025	45.323	0.022403	0.0405817	0.0478609	0.0584652	0.0505212	0.103809	0.126829	0.161684	0.0123838	0.0311705	0.0400586	0.053986	0.0106526	0.0505288	0.0758926	0.122178	0.022975	0.103419	0.153478	0.245579	0.00967041	0.0502546	0.0749934	0.118401	0.0147387	0.0641972	0.100354	0.168214	0.0313457	0.133677	0.205945	0.341003	0.0118831	0.0430563	0.0630134	0.100207
972	8.3039	46.125	0.032035	0.0790525	0.0997828	0.131499	0.0666212	0.183649	0.240683	0.332117	0.0146183	0.047168	0.0648758	0.0945191	0.0104833	0.0573009	0.0877806	0.143148	0.0217805	0.112781	0.172922	0.286167	0.00747865	0.043433	0.0681519	0.114605	0.0155701	0.0628296	0.0943711	0.156291	0.0330096	0.129499	0.19081	0.3057	0.0112702	0.038813	0.0552045	0.0857871
973	8.3054	44.472	0.0260701	0.0546643	0.0676903	0.0878651	0.0569171	0.134078	0.172232	0.234046	0.0133097	0.0389127	0.0530813	0.0770874	0.0134842	0.0671184	0.100629	0.160667	0.0282623	0.132624	0.197854	0.31783	0.0108231	0.0576094	0.0866691	0.138669	0.0175856	0.0760805	0.114854	0.187107	0.0375332	0.154454	0.229183	0.36873	0.0131729	0.046926	0.0669639	0.104088
974	8.3069	45.273	0.0224317	0.0405676	0.0478213	0.0583849	0.0505947	0.103749	0.126695	0.161434	0.0123987	0.0311422	0.0400206	0.053955	0.0108698	0.0515193	0.0773259	0.124359	0.0233972	0.105182	0.156079	0.249767	0.00985596	0.051033	0.0760753	0.120031	0.014843	0.0667646	0.107302	0.183612	0.0316168	0.138315	0.218705	0.374313	0.0119381	0.0444088	0.0661357	0.109505
975	8.3083	46.075	0.0304012	0.0717002	0.089723	0.117088	0.0638946	0.168647	0.219063	0.299241	0.0142549	0.0443742	0.0604424	0.0870045	0.0102275	0.0548704	0.0838981	0.136473	0.0214699	0.109083	0.16656	0.274367	0.00757656	0.0434905	0.0678659	0.113235	0.0154957	0.0600831	0.0887943	0.142088	0.0329236	0.12484	0.181533	0.28561	0.0113249	0.0381917	0.0537598	0.082746
976	8.3097	44.422	0.0264902	0.0570369	0.0712098	0.0933182	0.0575703	0.139065	0.180174	0.247331	0.0133787	0.040168	0.0553003	0.0811038	0.0136104	0.0679722	0.101903	0.162495	0.0284402	0.133966	0.199939	0.321084	0.010812	0.0577632	0.0869792	0.139299	0.017889	0.0806439	0.124212	0.207844	0.0379502	0.161827	0.243251	0.397941	0.0132052	0.0478879	0.0692467	0.108661
977	8.3112	45.223	0.0225036	0.0407064	0.0479954	0.058608	0.0507467	0.104009	0.12701	0.161865	0.0124267	0.0311854	0.0400882	0.0540992	0.0111481	0.0534997	0.0805304	0.129718	0.0239255	0.108334	0.161031	0.258085	0.0100197	0.0518001	0.0772215	0.121928	0.0149929	0.0694927	0.115871	0.213093	0.0319735	0.143492	0.23473	0.430433	0.0119953	0.0457638	0.0702176	0.123681
978	8.3127	46.025	0.0289847	0.0659219	0.0819478	0.106161	0.0615432	0.156688	0.202021	0.273757	0.0139445	0.0420932	0.0568513	0.0810145	0.00993585	0.0526414	0.0807628	0.13195	0.0210947	0.105758	0.161318	0.265317	0.00766711	0.0436389	0.0677421	0.11217	0.0154599	0.0586688	0.0868231	0.141569	0.0329093	0.1227	0.178486	0.283085	0.0113893	0.0380518	0.053442	0.0820749
979	8.314	44.372	0.0270235	0.060248	0.0759436	0.100614	0.0584011	0.145621	0.190559	0.264574	0.0134687	0.0417089	0.0580133	0.0860377	0.0137687	0.0689638	0.102871	0.162921	0.0286503	0.135331	0.201654	0.323169	0.0107607	0.0577777	0.087143	0.139818	0.0181894	0.0854485	0.132435	0.221437	0.0383562	0.169068	0.255721	0.42018	0.0132201	0.0490411	0.0711783	0.112785
980	8.3155	45.174	0.0226141	0.0409953	0.0483663	0.0591269	0.0509615	0.104553	0.12775	0.162936	0.0124653	0.0312952	0.040257	0.054399	0.0114233	0.0554729	0.0836767	0.134889	0.0244562	0.111491	0.165953	0.266354	0.0102097	0.0526657	0.0784812	0.123959	0.0151442	0.0716927	0.121365	0.233081	0.0323376	0.147412	0.244339	0.470159	0.0121418	0.0466255	0.0725025	0.134171
981	8.3171	45.975	0.0277499	0.0611462	0.0755754	0.0973135	0.0594813	0.146729	0.187945	0.252863	0.0136726	0.0401564	0.0538255	0.0760296	0.0097104	0.0508077	0.0780455	0.127951	0.0207977	0.102973	0.156824	0.257552	0.00775475	0.0438201	0.0677122	0.111408	0.0154355	0.0580771	0.08622	0.140882	0.0329265	0.121368	0.176422	0.280305	0.0114589	0.037962	0.0531599	0.0813825
982	8.3182	44.322	0.0276983	0.0645967	0.0823168	0.110381	0.0594234	0.154291	0.204241	0.287241	0.0135598	0.0435964	0.0613617	0.0921709	0.0139064	0.0708554	0.105856	0.167453	0.028837	0.13794	0.205899	0.330248	0.0107411	0.0579628	0.0875587	0.140808	0.018445	0.0885261	0.137738	0.231244	0.0386653	0.174531	0.264828	0.435862	0.0131905	0.0499904	0.0728257	0.115888
983	8.3199	45.124	0.0227635	0.0414302	0.0489472	0.0599499	0.0512532	0.105418	0.128917	0.164659	0.0125163	0.0314703	0.0405274	0.0548602	0.0116887	0.0567708	0.0856182	0.137911	0.0249521	0.113834	0.169481	0.272047	0.0103655	0.0533821	0.0795433	0.125702	0.015323	0.0725326	0.12034	0.218154	0.0327477	0.149379	0.243405	0.440372	0.0123253	0.0470885	0.0723321	0.126348
984	8.3214	45.925	0.0267033	0.0572238	0.0703641	0.0901252	0.0577403	0.138522	0.176372	0.235773	0.0134415	0.0385446	0.0513164	0.0719161	0.00956885	0.0497573	0.0765941	0.125942	0.020634	0.101291	0.154058	0.252631	0.00788635	0.0441908	0.0679656	0.111137	0.0154504	0.0569186	0.0839243	0.136697	0.0329959	0.119617	0.173367	0.274501	0.0115246	0.0378781	0.052872	0.080459
985	8.3224	44.272	0.0285614	0.0706521	0.0912102	0.124064	0.0607769	0.166133	0.22287	0.318189	0.0137045	0.0460129	0.0656288	0.100081	0.014148	0.0728594	0.108612	0.171362	0.0291381	0.140805	0.210394	0.337897	0.0107223	0.0581729	0.088074	0.142108	0.0187113	0.0917182	0.141417	0.233419	0.0389683	0.179748	0.272008	0.444076	0.0131393	0.0508251	0.0744199	0.118424
986	8.3242	45.074	0.0229472	0.0420151	0.049743	0.0610795	0.0516011	0.106574	0.13053	0.167048	0.0125774	0.0317109	0.0408977	0.0554814	0.0119876	0.0591734	0.0893025	0.143627	0.0255238	0.117465	0.175054	0.281148	0.0105415	0.0542097	0.0807756	0.127782	0.0155127	0.0727744	0.115167	0.191935	0.0331809	0.149655	0.234348	0.391526	0.0125033	0.0470522	0.0703195	0.114315
987	8.3258	45.875	0.0258067	0.0538884	0.0659375	0.0840163	0.0562356	0.131575	0.166553	0.221285	0.013239	0.0371632	0.0491718	0.0684178	0.00948006	0.0488209	0.0750705	0.123469	0.0205428	0.0998168	0.151423	0.247684	0.00800554	0.0445072	0.0681675	0.110872	0.0154987	0.056595	0.0828596	0.13291	0.033133	0.118967	0.171567	0.269619	0.0115973	0.0379106	0.0527324	0.0798018
988	8.3267	44.222	0.0296505	0.0794186	0.104229	0.144427	0.0625373	0.182937	0.249408	0.362807	0.0139242	0.0492054	0.0712703	0.110747	0.0142603	0.0741632	0.110608	0.174471	0.029237	0.142834	0.213905	0.34438	0.0106572	0.0582614	0.0884472	0.143222	0.018896	0.0940073	0.145091	0.239808	0.039127	0.184287	0.279122	0.455046	0.0130434	0.0515709	0.0759068	0.121064
989	8.3285	45.024	0.0231619	0.0427556	0.0507595	0.06255	0.0520089	0.108031	0.13258	0.170128	0.0126465	0.0320146	0.041366	0.0562671	0.0122537	0.0604441	0.091183	0.146514	0.0260155	0.119786	0.178539	0.286777	0.0107012	0.0549469	0.0818589	0.129559	0.0157091	0.0728301	0.112862	0.18497	0.0336284	0.149939	0.229298	0.372138	0.0126825	0.0470015	0.0688337	0.108234
990	8.3302	45.825	0.0250508	0.0510939	0.0622098	0.0788587	0.0549701	0.125748	0.158334	0.209113	0.0130651	0.0359905	0.0473616	0.0654871	0.0094231	0.0480282	0.0736632	0.120993	0.0204958	0.0985204	0.148971	0.242888	0.00816689	0.044939	0.0685035	0.110768	0.0155635	0.0569967	0.0842006	0.13813	0.0333118	0.119709	0.173689	0.276334	0.0116752	0.0382701	0.0531512	0.0807366
991	8.3309	44.172	0.030949	0.093077	0.125333	0.17869	0.0647333	0.208258	0.290357	0.433523	0.0142425	0.0536556	0.0791611	0.126143	0.0144439	0.0770368	0.115443	0.182913	0.0294302	0.147133	0.221662	0.359211	0.0106504	0.0588098	0.0895605	0.145818	0.019026	0.096559	0.147352	0.239001	0.0392053	0.188371	0.284571	0.460064	0.0129154	0.0521237	0.0770802	0.123325
992	8.3328	44.974	0.0234069	0.0436456	0.052005	0.064368	0.0524605	0.109793	0.135101	0.173927	0.0127249	0.032388	0.0419404	0.0572268	0.0125283	0.0617811	0.093173	0.149817	0.0265197	0.122312	0.182514	0.293756	0.0108359	0.0557402	0.0830969	0.131675	0.0158806	0.0717477	0.108662	0.174595	0.0340219	0.147931	0.221327	0.352252	0.0128189	0.0465824	0.0669297	0.103408
993	8.3345	45.775	0.0244129	0.0487308	0.059049	0.0744671	0.0538912	0.12084	0.151377	0.19879	0.0129131	0.0349859	0.0458203	0.0629989	0.00943656	0.0475298	0.072369	0.117859	0.0205572	0.0975699	0.146723	0.237721	0.00830402	0.0452623	0.0687371	0.110624	0.0156275	0.0570057	0.0834972	0.133964	0.0334817	0.119541	0.172413	0.271158	0.0117423	0.0384027	0.0531414	0.0802634
994	8.3351	44.122	0.0323291	0.116175	0.164349	0.246548	0.0671954	0.248416	0.358848	0.557238	0.0146465	0.0602107	0.0909085	0.149805	0.0144845	0.0784467	0.117651	0.186546	0.0293724	0.14904	0.225417	0.367395	0.0105255	0.0587657	0.0899071	0.147475	0.0190423	0.100481	0.154885	0.254193	0.0391247	0.194551	0.296155	0.48282	0.0127613	0.0528944	0.0789911	0.127599
995	8.3371	44.924	0.0236737	0.0447067	0.0535009	0.0665787	0.0529591	0.111862	0.1381	0.178513	0.0128086	0.032826	0.0426213	0.0583582	0.0127467	0.0626526	0.094182	0.150788	0.0269247	0.123944	0.184625	0.296497	0.0109086	0.0561042	0.0836971	0.132796	0.01605	0.0711216	0.107754	0.177928	0.0344953	0.147212	0.219084	0.35169	0.0129523	0.0464245	0.0660491	0.101719
996	8.3389	45.726	0.0238836	0.0467831	0.056432	0.0708235	0.0529823	0.116767	0.145621	0.190243	0.0127679	0.0341141	0.0445016	0.0609117	0.00949866	0.0476373	0.072555	0.118368	0.0207084	0.0977629	0.146866	0.237806	0.00849959	0.045959	0.069528	0.11139	0.0156918	0.057442	0.0845862	0.137613	0.0336571	0.120443	0.17428	0.276311	0.0118119	0.0387827	0.0535829	0.0811571
997	8.3393	44.073	0.0334191	0.138204	0.200818	0.306518	0.0690561	0.284364	0.419353	0.662982	0.0149341	0.0659032	0.101109	0.170197	0.0144396	0.0803408	0.122284	0.19708	0.0291912	0.152537	0.233626	0.386081	0.0104814	0.059554	0.0915443	0.151184	0.0188243	0.105235	0.165099	0.275375	0.0387162	0.200843	0.309566	0.511865	0.0125363	0.0534659	0.0808409	0.132232
998	8.3407	46.527	0.028111	0.0744669	0.096309	0.130685	0.0584062	0.16911	0.225585	0.318544	0.0127018	0.0424382	0.058961	0.0873029	0.00839101	0.0526794	0.0821142	0.136082	0.017496	0.101205	0.158093	0.267374	0.00589994	0.0367193	0.0590848	0.102545	0.0141584	0.0625029	0.0948404	0.156706	0.0293127	0.12681	0.189308	0.305572	0.0101564	0.0363052	0.0531803	0.0842725
999	8.3413	44.874	0.0239553	0.0459091	0.0552307	0.069197	0.0534829	0.114229	0.141574	0.183905	0.0128975	0.0333293	0.0434096	0.0596681	0.0129706	0.064142	0.09695	0.156431	0.0273517	0.1268	0.189683	0.306305	0.011052	0.0570017	0.0850756	0.135136	0.0162154	0.0710701	0.106647	0.173103	0.0350424	0.146558	0.216236	0.344866	0.0130628	0.0461939	0.0654059	0.100414
1000	8.3432	45.676	0.0234429	0.045136	0.0542037	0.0676843	0.0522236	0.11333	0.140724	0.18294	0.0126468	0.0333665	0.0433759	0.0591316	0.00954506	0.0476603	0.0727767	0.119219	0.0208284	0.0979466	0.147111	0.238155	0.00862871	0.0464238	0.0700471	0.111847	0.0157562	0.0580203	0.0853236	0.137415	0.0338383	0.121287	0.175132	0.276453	0.0118789	0.0391175	0.053909	0.0815851
1001	8.3436	44.023	0.0338727	0.132591	0.188181	0.282656	0.0693975	0.278651	0.405347	0.632646	0.0148618	0.0655121	0.100231	0.167517	0.0143265	0.080707	0.122741	0.197635	0.0288737	0.152765	0.234507	0.388985	0.0103092	0.0590887	0.091171	0.151581	0.0184118	0.103333	0.16187	0.269475	0.0379506	0.198228	0.305382	0.502923	0.0121524	0.0529416	0.0801943	0.131228
1002	8.3451	46.477	0.0299669	0.0877822	0.116876	0.164045	0.0620419	0.194415	0.265423	0.385327	0.0134264	0.0470483	0.0663791	0.100477	0.00904286	0.0585277	0.0915546	0.151542	0.0186915	0.110175	0.172489	0.291821	0.00622837	0.0386222	0.0620186	0.107749	0.0144544	0.0648302	0.0984087	0.160045	0.0300734	0.129938	0.19398	0.312586	0.0103577	0.0370143	0.0539257	0.0860326
1003	8.3456	44.824	0.0242407	0.0472183	0.0571505	0.0721649	0.0540098	0.11681	0.145442	0.19002	0.0129865	0.0338891	0.0442932	0.0611531	0.0131163	0.0648481	0.0980533	0.158291	0.0276341	0.128326	0.192074	0.310402	0.0110798	0.0573641	0.0857248	0.13636	0.0163562	0.0710627	0.107679	0.180167	0.0355007	0.146783	0.217529	0.352367	0.0131548	0.0462024	0.0653645	0.100767
1004	8.3476	45.626	0.0230882	0.0437827	0.0523612	0.0650801	0.0516153	0.110506	0.1367	0.176916	0.0125517	0.0327505	0.0424414	0.0576633	0.00967149	0.0477493	0.0726634	0.118639	0.0210895	0.0981846	0.147024	0.237296	0.00885191	0.047153	0.0708798	0.112707	0.0158118	0.0582299	0.08589	0.140386	0.0339962	0.12215	0.176698	0.280761	0.0119408	0.0395685	0.0546378	0.0826146
1005	8.3495	46.427	0.031768	0.104483	0.143708	0.208384	0.0656071	0.224661	0.314453	0.46894	0.0141462	0.0523042	0.0750566	0.116239	0.00960359	0.0621993	0.0970949	0.160166	0.019716	0.116113	0.18165	0.306934	0.00652224	0.0402131	0.0644421	0.111857	0.0147005	0.0672757	0.104806	0.17842	0.030705	0.134098	0.203404	0.336527	0.010538	0.037988	0.0556213	0.0894597
1006	8.3498	44.774	0.0245174	0.0485312	0.0591074	0.0752302	0.0545206	0.11947	0.149463	0.196459	0.0130709	0.0344922	0.0452628	0.0627927	0.0132717	0.0655387	0.0990185	0.159667	0.0279277	0.129711	0.194091	0.313563	0.0111789	0.0578858	0.0865022	0.137663	0.0164995	0.0712973	0.107328	0.175622	0.0359635	0.146715	0.216328	0.347486	0.0132302	0.0460957	0.065088	0.100197
1007	8.352	45.576	0.0228093	0.0426971	0.0508722	0.0629429	0.0511462	0.108249	0.133455	0.17201	0.012478	0.0322478	0.0416864	0.056475	0.00975728	0.0478607	0.0726879	0.118422	0.0212762	0.0984442	0.147128	0.236967	0.00897096	0.047577	0.0713925	0.113278	0.0158572	0.0581863	0.085256	0.13698	0.034138	0.122347	0.176122	0.276847	0.0119969	0.0398941	0.0550582	0.0827662
1008	8.3539	46.377	0.0331181	0.114017	0.157431	0.22846	0.0682329	0.242333	0.340983	0.510321	0.0146713	0.055487	0.0801022	0.124956	0.00997069	0.0638504	0.0990583	0.162189	0.020429	0.118858	0.185102	0.31112	0.00675171	0.0411227	0.0656756	0.113616	0.0148768	0.0682137	0.106047	0.17813	0.0311784	0.135109	0.204672	0.337751	0.0106881	0.0382895	0.0559363	0.0899135
1009	8.3541	44.724	0.0247747	0.0496763	0.0607855	0.0778056	0.0549779	0.121883	0.153138	0.202355	0.0131428	0.0350925	0.0462436	0.0644908	0.0134124	0.0662	0.0998675	0.160777	0.0281881	0.131045	0.196015	0.316531	0.0112105	0.0582318	0.0870993	0.138739	0.0167522	0.0715226	0.108581	0.181775	0.0363455	0.147548	0.218808	0.355305	0.013285	0.0462363	0.0653758	0.101075
1010	8.3563	45.526	0.0226019	0.0418467	0.0497034	0.0612552	0.0508034	0.106481	0.130889	0.168128	0.0124274	0.0318519	0.0410886	0.0555388	0.00991408	0.047927	0.0725757	0.118005	0.0215883	0.0988551	0.147413	0.236943	0.00917737	0.0483031	0.0722839	0.114349	0.0159008	0.0584436	0.086007	0.140762	0.0343095	0.123525	0.178555	0.282871	0.0121446	0.0404482	0.0560933	0.084276
1011	8.3583	46.328	0.0335677	0.109506	0.148733	0.212662	0.069042	0.236236	0.328442	0.485416	0.0148324	0.0548929	0.0787044	0.12162	0.0102268	0.063696	0.0986357	0.161563	0.020942	0.119477	0.185698	0.311621	0.00694717	0.0419677	0.0668106	0.115017	0.0150017	0.0675619	0.105547	0.180903	0.0315175	0.13472	0.204589	0.340065	0.0108167	0.0384868	0.0560969	0.0900018
1012	8.3584	44.674	0.0250013	0.0505274	0.0619237	0.0793696	0.0553567	0.123837	0.156053	0.206907	0.0131938	0.0356557	0.0471989	0.0661744	0.0135408	0.0669726	0.100891	0.162139	0.028422	0.132425	0.197995	0.319538	0.0112433	0.0585497	0.0876319	0.139723	0.0169963	0.0714903	0.107079	0.173606	0.0366917	0.147288	0.216783	0.346708	0.0133126	0.0461355	0.0651421	0.10032
1013	8.3606	45.476	0.0224571	0.041214	0.0488168	0.0599704	0.0505736	0.105156	0.128953	0.165169	0.0123953	0.0315485	0.0406303	0.0548317	0.0100596	0.0480831	0.0723536	0.116597	0.0218795	0.0991965	0.147296	0.235484	0.00930174	0.0487011	0.072786	0.11497	0.0159481	0.0585039	0.085159	0.134804	0.0345235	0.123966	0.178096	0.277033	0.0123114	0.0408385	0.056704	0.0847521
1014	8.3625	44.625	0.0251973	0.0511206	0.0626305	0.0801402	0.0556636	0.125389	0.158337	0.210417	0.0132255	0.0361883	0.0481312	0.0678758	0.0136389	0.0676505	0.101675	0.162843	0.0286032	0.133594	0.199615	0.321782	0.0112408	0.0587684	0.0880388	0.140496	0.0172008	0.0726838	0.109834	0.182948	0.036978	0.149556	0.221922	0.359812	0.0133367	0.0464916	0.0658659	0.102083
1015	8.3626	46.278	0.0331612	0.0977927	0.128989	0.178706	0.0682569	0.216583	0.294557	0.424747	0.0147009	0.0519491	0.0734445	0.111311	0.0103199	0.0611591	0.0936273	0.151866	0.0211759	0.116319	0.179204	0.298219	0.00708328	0.0420625	0.0666462	0.113894	0.0150513	0.0638868	0.0961614	0.155237	0.0316796	0.129007	0.191183	0.306241	0.0109124	0.0377343	0.0541431	0.0854141
1016	8.3649	45.426	0.0223691	0.0407753	0.0481933	0.0590497	0.0504437	0.104228	0.127589	0.163044	0.0123802	0.0313353	0.0403056	0.0543336	0.0102772	0.0487921	0.0734225	0.11857	0.0223094	0.100652	0.149474	0.239308	0.00955015	0.0496935	0.0740993	0.116786	0.0160106	0.0595559	0.0875595	0.141146	0.0347937	0.126631	0.183666	0.288935	0.0124949	0.0416226	0.0583515	0.0880243
1017	8.3668	44.575	0.0253894	0.0517023	0.0633582	0.0810593	0.0559463	0.127004	0.160814	0.21447	0.0132499	0.0367749	0.0491913	0.0698402	0.0137166	0.0683371	0.102308	0.162851	0.0287433	0.134512	0.200562	0.32228	0.0112267	0.0588155	0.0881608	0.140761	0.0174625	0.0749119	0.11256	0.182126	0.0373473	0.152458	0.225855	0.362371	0.0133656	0.0467724	0.0664926	0.103212
1018	8.367	46.228	0.0321295	0.0864669	0.111428	0.150373	0.0664167	0.196029	0.261553	0.368823	0.0143971	0.0486005	0.0677929	0.100787	0.0102535	0.0592366	0.0910933	0.148755	0.0211802	0.11422	0.176043	0.292956	0.00722083	0.0425731	0.067146	0.113845	0.0150372	0.0608896	0.0917411	0.151638	0.0317191	0.12523	0.185258	0.298203	0.0110013	0.0374508	0.0535028	0.0835519
1019	8.3691	45.376	0.0223317	0.0405159	0.0478174	0.0584678	0.0504055	0.10367	0.12673	0.16166	0.01238	0.0311959	0.0400932	0.0540142	0.0104564	0.049406	0.0742798	0.119752	0.0226654	0.101889	0.151148	0.241618	0.00966996	0.0502046	0.074815	0.117874	0.0161097	0.0614089	0.0907744	0.143959	0.0351673	0.130017	0.1898	0.298057	0.0126879	0.0425986	0.0600047	0.0915124
1020	8.371	44.525	0.0255906	0.0525383	0.0645442	0.0828881	0.0562395	0.129092	0.164179	0.220263	0.0132737	0.0374689	0.0504523	0.0721945	0.013779	0.0694587	0.104234	0.166065	0.0288546	0.13619	0.203339	0.326866	0.011219	0.0590291	0.0885433	0.14146	0.0175983	0.0768548	0.11764	0.196594	0.0375496	0.155953	0.233484	0.381143	0.0133712	0.0472498	0.0677069	0.105778
1021	8.3714	46.178	0.030888	0.0777927	0.0987739	0.131074	0.0642893	0.179461	0.236274	0.328022	0.0140729	0.0457329	0.0631026	0.092407	0.0100545	0.0556758	0.0854301	0.139344	0.0209533	0.109473	0.167889	0.277871	0.00729224	0.0424563	0.066624	0.112006	0.0150081	0.0585866	0.0864637	0.137515	0.0317352	0.121123	0.176359	0.27733	0.0110744	0.0368523	0.052338	0.0804598
1022	8.3733	45.326	0.0223434	0.0404245	0.0476645	0.0582187	0.050456	0.103455	0.126361	0.161037	0.0123942	0.0311332	0.0399973	0.0538767	0.0106883	0.0504945	0.0759047	0.12231	0.0231248	0.103805	0.153963	0.246113	0.00988328	0.0510567	0.0759838	0.119597	0.0162144	0.0639279	0.0966585	0.158184	0.0355561	0.135009	0.201263	0.32426	0.0128815	0.0441308	0.0631349	0.0980431
1023	8.3753	44.475	0.0258285	0.0537598	0.0663726	0.0858063	0.0565863	0.131899	0.168755	0.228234	0.0132987	0.0382987	0.0519597	0.0750044	0.013806	0.0695501	0.104387	0.166418	0.0288743	0.136465	0.20373	0.327323	0.011146	0.0589593	0.0885335	0.141539	0.0177966	0.0801591	0.12292	0.20344	0.0378294	0.160414	0.241083	0.393322	0.0133778	0.0477341	0.0688705	0.10796
1024	8.3758	46.128	0.029648	0.0710246	0.089263	0.117083	0.0622606	0.166091	0.216523	0.297144	0.0138252	0.0433828	0.0592761	0.085706	0.0098619	0.0533056	0.0817527	0.133555	0.0207445	0.106203	0.162437	0.268091	0.00740603	0.0426886	0.0666402	0.111156	0.0149732	0.0568769	0.0844274	0.138393	0.031745	0.118801	0.173369	0.275922	0.0111507	0.0367448	0.0520212	0.0796739
1025	8.3777	45.276	0.0223992	0.0404901	0.0477308	0.0582793	0.0505851	0.10356	0.12644	0.161074	0.0124213	0.0311387	0.0400016	0.053901	0.0109621	0.051899	0.0781005	0.125981	0.0236526	0.106275	0.157759	0.252465	0.0100995	0.0519794	0.0772859	0.121599	0.0148238	0.0657617	0.104551	0.177047	0.0316046	0.136612	0.214068	0.362028	0.0119743	0.0443225	0.0654765	0.106769
1026	8.3795	44.425	0.0261267	0.0555591	0.069108	0.090203	0.0570202	0.135741	0.175055	0.239088	0.0133322	0.0393142	0.0537998	0.0784301	0.0138649	0.0699315	0.104758	0.166595	0.0289446	0.137005	0.20438	0.328031	0.0111066	0.0589758	0.0886372	0.141797	0.0179482	0.0839915	0.131627	0.22486	0.0380313	0.166485	0.253663	0.421703	0.0133653	0.0486304	0.0706266	0.112138
1027	8.38	46.078	0.0284936	0.0655921	0.081813	0.106402	0.0603995	0.155166	0.200659	0.272884	0.013616	0.0414161	0.0560977	0.0802494	0.0096769	0.0512584	0.0786824	0.128769	0.0205471	0.103323	0.157681	0.259553	0.00751395	0.0429336	0.0666981	0.110457	0.014949	0.0550557	0.0810783	0.129868	0.0317705	0.115865	0.167348	0.262478	0.0112252	0.0363635	0.0512029	0.0775664
1028	8.382	45.226	0.0224975	0.040712	0.0480162	0.0586517	0.0507908	0.103988	0.126972	0.16179	0.0124609	0.0312148	0.0401084	0.0540934	0.0112406	0.0538203	0.0810548	0.130602	0.0241791	0.109297	0.162375	0.260055	0.0102477	0.0526884	0.0783678	0.123431	0.0150097	0.069523	0.115201	0.209233	0.0320443	0.143475	0.233146	0.421171	0.0121133	0.0459549	0.0699738	0.120965
1029	8.3837	44.375	0.0265051	0.0580652	0.0728948	0.096202	0.057583	0.140842	0.183341	0.253266	0.0133754	0.0405401	0.056019	0.0825523	0.0139035	0.070552	0.105544	0.16732	0.0289774	0.137794	0.205553	0.329675	0.0110445	0.0589656	0.0887333	0.142117	0.0180485	0.0859125	0.133148	0.221435	0.0381378	0.169042	0.256312	0.421367	0.0132936	0.0489467	0.071124	0.112858
1030	8.3845	46.028	0.0274414	0.0610794	0.075694	0.0977706	0.0587022	0.145973	0.187446	0.252951	0.0134216	0.0397201	0.0533827	0.0756513	0.0095167	0.0497006	0.0760317	0.124176	0.0203751	0.100929	0.153478	0.251712	0.00763136	0.0432077	0.0668118	0.109941	0.0149646	0.0543338	0.080267	0.131517	0.0318717	0.114754	0.166185	0.263897	0.0113096	0.0364561	0.0512082	0.0776174
1031	8.3862	45.177	0.0226341	0.0410897	0.0485087	0.0593352	0.0510588	0.104702	0.127932	0.163156	0.0125108	0.0313513	0.0403099	0.0544278	0.0115599	0.055527	0.0835622	0.134473	0.0247776	0.112186	0.166737	0.267184	0.0104667	0.0536175	0.0797044	0.125561	0.0151997	0.0714351	0.119626	0.226785	0.0324818	0.147216	0.242102	0.460386	0.0123116	0.0468588	0.072479	0.132372
1032	8.388	44.325	0.0269818	0.0615318	0.0781071	0.104395	0.0582747	0.14767	0.19438	0.272009	0.0134145	0.0420321	0.0587288	0.0876354	0.0139494	0.0705727	0.105329	0.166645	0.0289738	0.13796	0.205848	0.330306	0.0109683	0.0588771	0.0887395	0.142343	0.0181285	0.0875233	0.136396	0.229241	0.0381851	0.172206	0.262009	0.43227	0.0131991	0.04949	0.0720545	0.11477
1033	8.3887	45.978	0.0265181	0.0573191	0.07064	0.0906992	0.0572064	0.138252	0.176422	0.236454	0.0132481	0.0382703	0.0510761	0.0717988	0.00940688	0.0488616	0.0749926	0.123044	0.0202802	0.0996781	0.151482	0.248261	0.00778498	0.0437233	0.0672749	0.110026	0.0149842	0.0535743	0.0785588	0.12693	0.0319746	0.11325	0.163061	0.256602	0.0113848	0.0363591	0.0508306	0.0766356
1034	8.3906	45.127	0.0228122	0.0416366	0.0492424	0.0603643	0.0514092	0.105759	0.129367	0.165245	0.0125745	0.0315553	0.0406134	0.0549271	0.0118832	0.0574182	0.086185	0.138124	0.0253696	0.115236	0.171175	0.274168	0.0106064	0.0543252	0.0808076	0.127496	0.0154179	0.0739324	0.12332	0.228457	0.0329803	0.151828	0.248589	0.45833	0.0125267	0.0477027	0.0737699	0.130649
1035	8.3921	44.275	0.0275913	0.0663244	0.0853004	0.115688	0.0591939	0.156894	0.209229	0.297188	0.0134918	0.0439102	0.0621191	0.0940326	0.0139999	0.0716839	0.107002	0.169201	0.0289889	0.13947	0.208464	0.335185	0.0109032	0.0589116	0.0889703	0.143102	0.0181707	0.0884424	0.13646	0.225187	0.0381666	0.173834	0.263167	0.429739	0.0130705	0.0497076	0.0725213	0.115232
1036	8.3931	45.928	0.0257054	0.0541098	0.066342	0.0847181	0.0558886	0.131666	0.167031	0.222458	0.0130933	0.0370125	0.0490906	0.0684946	0.009289	0.0479124	0.0734294	0.120328	0.0201504	0.0981155	0.148702	0.242991	0.00787802	0.0439585	0.0673975	0.109704	0.0150295	0.0531349	0.0778661	0.127296	0.0321225	0.1127	0.162286	0.256781	0.0114639	0.0365252	0.0509086	0.0766341
1037	8.3947	45.077	0.0230285	0.0423539	0.0502191	0.0617766	0.0518197	0.107148	0.131291	0.168067	0.0126477	0.0318291	0.0410201	0.055584	0.0122443	0.0600565	0.0903989	0.145088	0.0260392	0.119366	0.17768	0.285195	0.0108253	0.0553275	0.0822937	0.129994	0.0156274	0.0743589	0.118442	0.199508	0.0334536	0.152506	0.24036	0.406614	0.0127131	0.0477772	0.0718561	0.118459
1038	8.3963	44.225	0.028335	0.0730844	0.0955653	0.132034	0.0603642	0.169641	0.229771	0.332366	0.0136178	0.046313	0.0664487	0.102341	0.0140768	0.0721805	0.107615	0.17009	0.0290054	0.140385	0.210227	0.339017	0.0108299	0.0589101	0.0891942	0.143971	0.0181299	0.0894652	0.13873	0.231618	0.0380068	0.175936	0.267218	0.437763	0.0129064	0.0500325	0.0733408	0.116778
1039	8.3973	45.878	0.025013	0.0514139	0.0627254	0.0796941	0.0547619	0.126127	0.15913	0.210681	0.0129618	0.0359456	0.0474096	0.0657211	0.0092634	0.0477505	0.0735438	0.121268	0.0201772	0.0978942	0.148409	0.242529	0.00805591	0.0445947	0.0680676	0.110184	0.0151015	0.0528639	0.0768801	0.123721	0.0323178	0.112199	0.160635	0.251722	0.0115429	0.0366383	0.0508353	0.0761006
1040	8.3991	45.027	0.0232794	0.0432657	0.051484	0.063607	0.0522973	0.10889	0.133752	0.171729	0.0127329	0.0321712	0.0415324	0.0564141	0.0125531	0.0617241	0.0930142	0.14956	0.0265986	0.122408	0.182543	0.293687	0.0109433	0.0560816	0.0835012	0.132154	0.0158434	0.0745561	0.116047	0.191737	0.0339385	0.153302	0.235766	0.385067	0.0128978	0.0478408	0.0705423	0.111694
1041	8.4004	44.175	0.0291727	0.0830669	0.111482	0.158605	0.0617579	0.187953	0.26015	0.385964	0.0137985	0.049513	0.0722159	0.113717	0.0141081	0.0741152	0.111285	0.177118	0.0289632	0.143296	0.215995	0.350897	0.0107659	0.0591717	0.0898752	0.145795	0.0179975	0.08999	0.138254	0.226709	0.0377094	0.176601	0.267373	0.434416	0.0126923	0.0499962	0.0735343	0.117186
1042	8.4017	45.828	0.0244128	0.0490936	0.0596037	0.075345	0.0537826	0.121366	0.152343	0.200545	0.0128411	0.0350123	0.0459499	0.0633307	0.00924804	0.0467916	0.0717284	0.118073	0.0201984	0.0965928	0.145919	0.237823	0.00820044	0.0450377	0.0684797	0.110302	0.0151885	0.0530055	0.0772415	0.125637	0.0325457	0.112639	0.161557	0.254654	0.0116231	0.0370062	0.0512194	0.0766302
1043	8.4032	44.977	0.0235598	0.0443754	0.0530506	0.0659232	0.0528296	0.111015	0.136772	0.176296	0.0128255	0.0325841	0.0421545	0.0574218	0.0128798	0.063579	0.0956581	0.153205	0.0272016	0.12541	0.18688	0.300271	0.0111165	0.0568546	0.0846598	0.134139	0.016057	0.0741541	0.112322	0.180116	0.034517	0.152313	0.22843	0.363733	0.0130619	0.0475634	0.068896	0.106626
1044	8.4047	44.125	0.029977	0.097714	0.137911	0.208087	0.0631388	0.213851	0.306292	0.473022	0.0140046	0.0538154	0.0800483	0.129663	0.0140667	0.0748789	0.112584	0.179444	0.0287871	0.144294	0.218357	0.356686	0.0106608	0.0591039	0.0901041	0.147054	0.0178073	0.0914753	0.142092	0.236828	0.0373085	0.179168	0.273273	0.447991	0.0124486	0.0502409	0.0744585	0.119549
1045	8.406	45.779	0.023918	0.0471791	0.0570164	0.0717205	0.0529745	0.117439	0.146727	0.192135	0.0127408	0.0342298	0.0447312	0.061343	0.00932602	0.0467879	0.0713095	0.116463	0.020382	0.0964324	0.144933	0.234716	0.00841589	0.0456508	0.0690919	0.11069	0.0152919	0.0533866	0.0777293	0.125227	0.0328046	0.113268	0.162133	0.254155	0.0117028	0.0373538	0.0515247	0.0768405
1046	8.4074	44.927	0.0238669	0.0457195	0.0549886	0.0688459	0.0534089	0.113549	0.140462	0.181981	0.0129277	0.0330768	0.0428991	0.0586237	0.0131315	0.0642501	0.0963208	0.153786	0.0276448	0.126979	0.189033	0.303585	0.0111834	0.0573306	0.0854816	0.135673	0.0162546	0.0741132	0.112299	0.184142	0.0351635	0.15237	0.227128	0.363685	0.0132128	0.0474701	0.0681314	0.105006
1047	8.4103	45.729	0.0234876	0.0455213	0.0547758	0.0685578	0.0522548	0.114023	0.141853	0.184825	0.0126366	0.0335127	0.0436327	0.059585	0.00938897	0.0464823	0.0704511	0.114398	0.02054	0.096023	0.14371	0.231667	0.00857832	0.0461441	0.0696025	0.111065	0.0153805	0.0535904	0.0779944	0.126082	0.0330333	0.113855	0.162976	0.255811	0.0117771	0.0377658	0.0519588	0.0773621
1048	8.4117	44.877	0.0241905	0.0473003	0.0573339	0.072489	0.0540198	0.116528	0.144899	0.188931	0.0130347	0.0336522	0.0437767	0.060055	0.0133954	0.0656282	0.0986139	0.15786	0.0281253	0.129608	0.193295	0.311104	0.0113003	0.0580338	0.0865892	0.137644	0.0164538	0.0745794	0.112286	0.182609	0.0358063	0.152626	0.226127	0.361357	0.0133479	0.0473779	0.0676334	0.104149
1049	8.413	46.53	0.0264075	0.0663344	0.0848862	0.113857	0.0552718	0.15247	0.201324	0.281069	0.0121211	0.0391215	0.05386	0.078825	0.00776803	0.0469426	0.0732685	0.121965	0.0164302	0.0924598	0.144091	0.243244	0.00580078	0.0357256	0.0571987	0.0982961	0.013554	0.0569614	0.0856879	0.140418	0.02819	0.117198	0.173407	0.277423	0.0100214	0.0347928	0.0502135	0.0784154
1050	8.4146	45.679	0.0231327	0.0441432	0.0528982	0.0658938	0.0516562	0.111169	0.13776	0.178654	0.0125479	0.0328965	0.0426983	0.0580984	0.00949701	0.0465344	0.0705953	0.114978	0.020772	0.0963984	0.144124	0.232164	0.00878022	0.0468486	0.0704229	0.111911	0.0154802	0.0541619	0.0788104	0.126314	0.0332897	0.114989	0.16426	0.256929	0.0118518	0.0382248	0.0524578	0.0779691
1051	8.4159	44.827	0.0245159	0.0491044	0.0601235	0.0770448	0.0546394	0.119923	0.150115	0.197424	0.0131451	0.0343095	0.0447984	0.0617322	0.0136659	0.0675314	0.101564	0.162579	0.0286204	0.13269	0.198076	0.31916	0.0114469	0.0587749	0.0877252	0.139651	0.0167136	0.0744379	0.112738	0.186936	0.0362811	0.152613	0.226498	0.365433	0.0134392	0.0473299	0.0674309	0.104136
1052	8.4173	46.48	0.0277085	0.0739428	0.096146	0.131337	0.0578491	0.16736	0.223976	0.317782	0.0126478	0.0419637	0.0583126	0.0865006	0.00833795	0.0512829	0.0802388	0.133687	0.0174882	0.0994955	0.155367	0.262616	0.00607333	0.0373254	0.0596789	0.102641	0.0138086	0.0579245	0.0867834	0.140192	0.0286743	0.118393	0.174763	0.278466	0.0102079	0.0350889	0.0505937	0.0789816
1053	8.4188	45.629	0.0228495	0.0430176	0.0513576	0.0636893	0.0511905	0.108837	0.134404	0.173587	0.0124786	0.0323903	0.0419246	0.0568757	0.00962361	0.0472356	0.0715863	0.116216	0.0210556	0.0974094	0.145369	0.233546	0.00898495	0.0475464	0.07126	0.112895	0.0155669	0.0544644	0.0794104	0.12845	0.0335179	0.116035	0.165836	0.260305	0.0119227	0.0387373	0.0530642	0.0790564
1054	8.42	44.777	0.0248186	0.050953	0.0631399	0.082313	0.0552183	0.123485	0.155813	0.207152	0.0132468	0.0350281	0.0459403	0.0636441	0.013777	0.0677949	0.102035	0.163614	0.0288429	0.133676	0.199723	0.32219	0.0114866	0.0591763	0.0884037	0.140837	0.017043	0.074975	0.113092	0.185061	0.0367634	0.153076	0.226668	0.364471	0.0135205	0.0472981	0.0673052	0.104073
1055	8.4217	46.43	0.0288806	0.0812549	0.106988	0.148027	0.0601853	0.181499	0.245588	0.352805	0.0131303	0.0446192	0.0624907	0.0937471	0.00886901	0.0545004	0.0846217	0.139677	0.0184788	0.104637	0.162706	0.273834	0.00638131	0.0387782	0.0617894	0.106051	0.0140161	0.0586324	0.0887624	0.146776	0.0292185	0.119739	0.177935	0.287165	0.0103731	0.035461	0.051252	0.0803503
1056	8.4231	45.579	0.0226327	0.0421195	0.0501095	0.0618912	0.0508362	0.106977	0.131706	0.16948	0.01243	0.0319785	0.0412964	0.0558863	0.0097507	0.0475028	0.0721096	0.117348	0.0213278	0.0981383	0.146385	0.2351	0.00915335	0.0481778	0.0720576	0.113883	0.0156652	0.0551482	0.0803878	0.128984	0.0337732	0.117548	0.167865	0.262148	0.0119919	0.0393022	0.0537384	0.0801861
1057	8.4243	44.727	0.0250806	0.052459	0.0656236	0.086848	0.0557001	0.126555	0.160793	0.21589	0.0133272	0.0357107	0.0470567	0.0655653	0.0139465	0.0693017	0.104302	0.167127	0.0291557	0.136029	0.203353	0.328167	0.0115426	0.0596285	0.0891509	0.14223	0.0173057	0.075084	0.113739	0.188383	0.037137	0.153553	0.228027	0.368824	0.0135702	0.0473363	0.0674265	0.104534
1058	8.426	46.38	0.0297293	0.0853793	0.112689	0.156179	0.0618758	0.189799	0.257608	0.371133	0.0134864	0.0462667	0.065	0.0979174	0.00918664	0.0557324	0.0865198	0.142641	0.019108	0.10705	0.16622	0.27909	0.0065925	0.03975	0.0631529	0.108002	0.0141858	0.0590432	0.0893995	0.146485	0.0296798	0.120197	0.178313	0.287015	0.0105249	0.035635	0.0514057	0.0804689
1059	8.4274	45.529	0.022475	0.041426	0.0491443	0.060479	0.0505928	0.105542	0.129603	0.166235	0.0123992	0.0316587	0.0408082	0.0551145	0.00991253	0.0481067	0.0730989	0.119243	0.0216676	0.0993526	0.148264	0.238388	0.00936554	0.0490342	0.0731811	0.115401	0.0157531	0.0558877	0.0814102	0.131248	0.0340072	0.119182	0.170538	0.26677	0.0121624	0.039943	0.0548001	0.0817449
1060	8.4286	44.677	0.0252834	0.0531087	0.0663536	0.087447	0.0560353	0.12811	0.162941	0.218806	0.0133686	0.0361827	0.0478471	0.0669445	0.0140153	0.069911	0.105297	0.168748	0.029305	0.137325	0.205429	0.331634	0.0115576	0.0599499	0.0896956	0.143187	0.0175483	0.0757832	0.113958	0.184907	0.0374897	0.154354	0.228576	0.366897	0.0136069	0.047362	0.0674929	0.104624
1061	8.4303	46.331	0.0300519	0.0843721	0.110562	0.152106	0.0625413	0.188731	0.254789	0.364704	0.0136431	0.0463382	0.064902	0.0973097	0.00941109	0.0557079	0.0862912	0.142148	0.0195762	0.1077	0.166838	0.27947	0.00679409	0.0406044	0.0642776	0.10937	0.0143051	0.0586716	0.0895125	0.150749	0.0300184	0.120025	0.178851	0.29128	0.0106553	0.0358151	0.0516403	0.0808488
1062	8.4316	45.479	0.0223726	0.0409211	0.0484278	0.0594187	0.0504448	0.104483	0.128041	0.163805	0.0123847	0.0314216	0.0404414	0.0545345	0.0100639	0.0477383	0.0718189	0.115749	0.0219722	0.0990946	0.146974	0.234619	0.00951187	0.0494777	0.073708	0.115988	0.0158482	0.0568315	0.0823438	0.130702	0.0342754	0.121077	0.173093	0.268538	0.012369	0.0405686	0.055947	0.0831602
1063	8.4326	44.628	0.025431	0.0530375	0.0657235	0.085352	0.0562303	0.128429	0.162931	0.217684	0.0133776	0.0364927	0.0484063	0.0679815	0.0141317	0.0713202	0.107473	0.17232	0.0295198	0.139658	0.209284	0.338368	0.0115766	0.0604286	0.0905164	0.14467	0.017763	0.0774873	0.118104	0.196066	0.0377917	0.157429	0.235235	0.382383	0.0136442	0.0477246	0.0684669	0.106789
1064	8.4347	46.281	0.0298675	0.0796895	0.102951	0.139401	0.0622618	0.180669	0.241118	0.340428	0.0136247	0.0451692	0.0627958	0.0931249	0.00952735	0.054692	0.0840796	0.13736	0.0198648	0.106582	0.164013	0.272654	0.00695093	0.0409821	0.0645799	0.109183	0.0143709	0.0564784	0.0840525	0.135259	0.0302294	0.11658	0.170575	0.27053	0.0107594	0.0355188	0.0505957	0.0778821
1065	8.4359	45.429	0.0223218	0.0405945	0.0479555	0.0587	0.0503913	0.103813	0.126989	0.162151	0.0123858	0.0312607	0.0401875	0.0541423	0.01031	0.0484605	0.0727478	0.117256	0.0224477	0.100636	0.149173	0.238328	0.00974375	0.0504208	0.0749838	0.11782	0.0159626	0.0584361	0.0854611	0.136944	0.0347019	0.124425	0.179389	0.280663	0.0125894	0.0414388	0.0577345	0.0864446
1066	8.4369	44.578	0.0255427	0.0528156	0.0650184	0.0835764	0.0563558	0.12859	0.162928	0.217229	0.0133711	0.03683	0.0490632	0.069275	0.0141703	0.0703969	0.104867	0.165806	0.029561	0.138254	0.205869	0.330376	0.0115399	0.0601706	0.0901289	0.143947	0.0179271	0.0798809	0.121661	0.199521	0.038034	0.160327	0.240121	0.389633	0.0136582	0.0479665	0.0691045	0.108086
1067	8.4389	46.231	0.0293056	0.0741369	0.094525	0.126095	0.061316	0.170485	0.224962	0.313367	0.0134918	0.043514	0.0600013	0.0879281	0.00953789	0.053092	0.0815881	0.133613	0.0199833	0.104877	0.161079	0.267287	0.00710231	0.0415204	0.065141	0.10938	0.0144096	0.0547671	0.0815531	0.133248	0.0303905	0.114403	0.16718	0.265948	0.010872	0.0354802	0.0502586	0.0770166
1068	8.44	45.379	0.022319	0.0404362	0.0477061	0.0583093	0.0504239	0.103465	0.126422	0.161184	0.0124008	0.0311694	0.0400424	0.0539128	0.0105285	0.0493985	0.0739529	0.11856	0.0228808	0.102227	0.151215	0.240834	0.00989942	0.0510214	0.0758247	0.119078	0.0160882	0.0601963	0.088523	0.140443	0.0351591	0.128103	0.18581	0.29051	0.0127971	0.0424414	0.0595169	0.0898615
1069	8.441	44.528	0.0256461	0.0528809	0.0649723	0.0833371	0.0564615	0.129294	0.164084	0.219373	0.0133584	0.0372813	0.0499439	0.0710152	0.014194	0.0708725	0.105804	0.167604	0.0295998	0.139289	0.207763	0.333803	0.0114964	0.0603796	0.0905294	0.144662	0.0180334	0.0832187	0.129914	0.220132	0.0381933	0.165386	0.251488	0.416493	0.0136636	0.0487171	0.0705307	0.111782
1070	8.4432	46.181	0.028524	0.0688413	0.0868424	0.114452	0.0600075	0.16037	0.209562	0.288592	0.0132986	0.041751	0.0571164	0.082795	0.00946018	0.0517932	0.0795931	0.130146	0.019973	0.103135	0.157873	0.260668	0.00722717	0.0418006	0.0652718	0.108841	0.0144418	0.0536624	0.0790118	0.126361	0.0305448	0.112303	0.162539	0.255106	0.0109728	0.0353382	0.0495991	0.0754217
1071	8.4443	45.329	0.0223621	0.0404388	0.047679	0.0582288	0.0505377	0.103445	0.126308	0.160908	0.0124284	0.0311472	0.0399981	0.0538482	0.0107851	0.0505889	0.0759924	0.122513	0.0233882	0.104555	0.154998	0.247687	0.0101193	0.0520079	0.0772208	0.121222	0.016229	0.0630465	0.0944807	0.153352	0.0356587	0.133509	0.197353	0.31521	0.0130158	0.0440675	0.0625848	0.096133
1072	8.4451	44.478	0.0257698	0.0534064	0.0657572	0.0846602	0.0565971	0.130804	0.166715	0.224246	0.0133461	0.0378706	0.0510788	0.0732326	0.0141473	0.0706971	0.105305	0.166447	0.0295103	0.138762	0.206588	0.331098	0.0114403	0.0601594	0.090223	0.14414	0.0181002	0.0849764	0.131928	0.219997	0.0382802	0.167477	0.254351	0.41895	0.0136225	0.0489144	0.070891	0.112455
1073	8.4475	46.131	0.0277042	0.0642436	0.0803681	0.104921	0.0587113	0.151392	0.1962	0.267644	0.0131665	0.0402022	0.0545638	0.0782879	0.00935827	0.0495142	0.0758935	0.124359	0.0198972	0.100259	0.153047	0.252272	0.00735648	0.0422139	0.0656198	0.108652	0.0144451	0.052168	0.0765296	0.124283	0.0306319	0.110161	0.159011	0.250587	0.0110619	0.0352866	0.0492404	0.0745561
1074	8.4485	45.279	0.022449	0.0406005	0.0478747	0.058464	0.0507295	0.103749	0.126645	0.161294	0.0124686	0.0311925	0.0400516	0.0539358	0.0110714	0.0522749	0.0784568	0.126084	0.0239392	0.107271	0.158953	0.253765	0.0102875	0.0527316	0.0782939	0.122976	0.0148578	0.0649211	0.101917	0.170161	0.0317232	0.135207	0.209038	0.347658	0.0120507	0.0442911	0.0647224	0.103376
1075	8.4493	44.428	0.0259337	0.054492	0.067466	0.0875604	0.0567991	0.133292	0.170965	0.232003	0.0133394	0.0386206	0.0525001	0.0759769	0.0140989	0.0705457	0.105467	0.167569	0.0294057	0.138816	0.207162	0.332873	0.0113658	0.0602306	0.0904217	0.144518	0.0180826	0.0864212	0.135514	0.229144	0.0382305	0.169692	0.259298	0.430538	0.0135426	0.0492008	0.071474	0.113871
1076	8.4518	46.081	0.0269105	0.0602814	0.0748927	0.0970257	0.0575025	0.143572	0.184719	0.249914	0.0130733	0.0388677	0.0523443	0.074392	0.00925808	0.048983	0.0752946	0.123407	0.0198473	0.0993418	0.151364	0.248538	0.00749217	0.042594	0.0659002	0.108454	0.0144743	0.051236	0.0750146	0.121019	0.0307725	0.108588	0.156136	0.244938	0.0111525	0.0352588	0.0489125	0.0737022
1077	8.4528	45.229	0.0225782	0.0409308	0.0482938	0.0590331	0.0509942	0.104366	0.127436	0.162381	0.0125222	0.0313048	0.0402034	0.0541831	0.0114136	0.0544591	0.0820217	0.132286	0.0245874	0.11092	0.164812	0.264076	0.0105264	0.0538399	0.0799072	0.125597	0.0150936	0.0693096	0.113348	0.201311	0.0322665	0.14325	0.229776	0.405144	0.0123126	0.0461535	0.0694788	0.117071
1078	8.4535	44.378	0.0261606	0.0562242	0.0701911	0.0920632	0.0570856	0.136888	0.177067	0.242841	0.013337	0.0395412	0.0542372	0.0793037	0.014032	0.070245	0.10473	0.165651	0.0292539	0.13804	0.205644	0.329654	0.0112753	0.0598946	0.0899911	0.143888	0.0179964	0.0861968	0.133832	0.222639	0.0380655	0.169145	0.257105	0.423344	0.0134082	0.049012	0.0712297	0.113132
1079	8.4562	46.031	0.0261625	0.0568799	0.0702431	0.0904209	0.0563463	0.13676	0.174831	0.234874	0.012976	0.0376717	0.0503815	0.0710086	0.00917295	0.0473151	0.0724213	0.11868	0.0197915	0.0971149	0.147486	0.241677	0.00764824	0.0431291	0.0664105	0.108584	0.0145321	0.0508156	0.0746438	0.122461	0.0309693	0.108078	0.15557	0.246332	0.0112479	0.0353953	0.0490647	0.0739467
1080	8.4569	45.18	0.0227489	0.0414206	0.0489427	0.0599347	0.0513354	0.10531	0.128685	0.164124	0.0125864	0.0314762	0.0404486	0.0545662	0.0117803	0.0566756	0.0850019	0.136071	0.0252569	0.114294	0.169572	0.271108	0.0106925	0.0545577	0.0810132	0.12752	0.0153253	0.0723425	0.120443	0.224941	0.0327931	0.148906	0.243248	0.453552	0.0125357	0.0473666	0.0728638	0.130174
1081	8.4577	44.328	0.0264537	0.0587277	0.0740812	0.0984007	0.0574641	0.141808	0.185287	0.257289	0.0133254	0.0406525	0.0563253	0.0833191	0.0139742	0.070769	0.106024	0.168489	0.029125	0.138933	0.207781	0.334369	0.0112044	0.060021	0.0903138	0.144618	0.0178574	0.0860142	0.134308	0.227033	0.0378	0.169307	0.258075	0.427181	0.013242	0.0490047	0.0713616	0.113448
1082	8.4604	45.981	0.0254828	0.053938	0.0662551	0.0847908	0.0552949	0.13085	0.166277	0.221944	0.0128837	0.0366134	0.0486599	0.0680679	0.0091207	0.0471234	0.0720986	0.117872	0.0197933	0.0966159	0.146308	0.238768	0.00777879	0.0434945	0.0667146	0.108562	0.0146	0.0502629	0.0735629	0.11977	0.0311766	0.107341	0.153696	0.242106	0.0113361	0.0354686	0.0489807	0.0734359
1083	8.4612	45.13	0.0229638	0.04211	0.0498752	0.0612406	0.0517517	0.10662	0.130467	0.166694	0.0126636	0.0317199	0.0407964	0.0551187	0.0121707	0.0588352	0.0883888	0.141861	0.0259624	0.118064	0.175563	0.281638	0.010916	0.0556485	0.0826496	0.130275	0.015563	0.0747598	0.124792	0.236217	0.0333277	0.153719	0.251861	0.471242	0.0127602	0.0484238	0.0749091	0.133804
1084	8.4618	44.278	0.0268302	0.0621909	0.0794241	0.10701	0.0579806	0.148398	0.196201	0.276304	0.013338	0.04202	0.0588685	0.0882141	0.0139074	0.0703153	0.104924	0.166001	0.0289432	0.138081	0.206301	0.331838	0.0111139	0.0597244	0.0900049	0.144379	0.0176279	0.0846819	0.130677	0.216315	0.0373907	0.167137	0.252928	0.413232	0.0130257	0.0485079	0.0706963	0.111765
1085	8.4646	45.931	0.0248769	0.0514132	0.0628249	0.079969	0.0543562	0.125757	0.15893	0.210825	0.012799	0.035683	0.0471565	0.0655219	0.0090985	0.0466297	0.0715133	0.117601	0.0198286	0.0960505	0.145481	0.237684	0.00795098	0.0441808	0.0674892	0.10928	0.0146919	0.0499731	0.0728618	0.118709	0.031425	0.107111	0.153062	0.241201	0.0114258	0.0356363	0.0491789	0.0735293
1086	8.4653	45.08	0.023219	0.0430053	0.0511066	0.0630163	0.0522477	0.108319	0.132812	0.170142	0.0127548	0.0320335	0.0412518	0.0558361	0.0125737	0.0611739	0.091623	0.146258	0.0266825	0.121727	0.180828	0.289774	0.0110768	0.0563904	0.0838217	0.1324	0.0158033	0.0762067	0.122637	0.210539	0.0338691	0.156241	0.248066	0.426323	0.0129663	0.0488965	0.0739745	0.123343
1087	8.4659	44.228	0.0272808	0.0668828	0.0867094	0.118828	0.0586369	0.157129	0.210643	0.301535	0.0133769	0.0436874	0.0619517	0.094228	0.0138516	0.0709101	0.106513	0.169947	0.0287525	0.139221	0.209293	0.339242	0.0110052	0.059812	0.0903997	0.145611	0.0173686	0.0843734	0.131427	0.221845	0.036928	0.167013	0.254001	0.417993	0.0127944	0.0483986	0.0707868	0.112219
1088	8.4688	45.881	0.0243507	0.0492343	0.0598723	0.0758167	0.0535338	0.121368	0.152587	0.201265	0.0127241	0.0348683	0.0458497	0.0633286	0.00911711	0.0462466	0.0706521	0.115563	0.019929	0.0954432	0.143876	0.233709	0.00811447	0.0446389	0.0679049	0.109396	0.0147867	0.0498779	0.0724252	0.116878	0.0316787	0.107029	0.152341	0.238292	0.011511	0.0357891	0.0492943	0.0732975
1089	8.4696	45.03	0.0235155	0.0441511	0.0527094	0.065365	0.0528161	0.110451	0.135839	0.174631	0.0128566	0.0324278	0.0418251	0.0567358	0.0129792	0.0637766	0.0958973	0.153791	0.0274127	0.126139	0.188047	0.302644	0.0113014	0.0575639	0.085615	0.135489	0.0160509	0.0772036	0.121429	0.203235	0.0345174	0.158517	0.245791	0.405822	0.0131704	0.0492752	0.0729317	0.116631
1090	8.47	44.178	0.0277614	0.0730438	0.0966031	0.135457	0.0593725	0.16841	0.229597	0.335295	0.0134402	0.0457021	0.0656535	0.101567	0.0137568	0.0706656	0.106091	0.169196	0.0284952	0.138739	0.208928	0.339752	0.0109055	0.0595594	0.0902345	0.145875	0.017028	0.0823069	0.126507	0.20836	0.0363106	0.163885	0.247475	0.40169	0.0124953	0.0477496	0.0699092	0.110494
1091	8.4731	45.831	0.0238903	0.0473562	0.0573196	0.0722169	0.0528156	0.117581	0.147125	0.192995	0.0126546	0.0341562	0.0447076	0.0614245	0.00916182	0.0459092	0.0701352	0.115194	0.0200665	0.0952338	0.143463	0.23315	0.00830049	0.0453643	0.0687537	0.110261	0.0149099	0.05015	0.0727298	0.117908	0.0319862	0.107661	0.153246	0.240444	0.0115996	0.0361172	0.0498077	0.0739732
1092	8.4737	44.98	0.0238501	0.0455854	0.0547636	0.0684424	0.0534533	0.113118	0.139662	0.180423	0.0129718	0.0329091	0.0425333	0.0578438	0.0132901	0.0654133	0.0982673	0.157099	0.0279792	0.128917	0.192076	0.308738	0.011413	0.0581694	0.0865869	0.137285	0.0162905	0.0775831	0.118621	0.191657	0.0353021	0.158628	0.239553	0.383651	0.0133552	0.0490715	0.0713238	0.111209
1093	8.4741	44.128	0.028181	0.0801786	0.10889	0.15782	0.0600064	0.181366	0.252294	0.377494	0.0134954	0.0479223	0.0697552	0.109853	0.0136907	0.0717827	0.108462	0.174439	0.02827	0.140395	0.212897	0.349478	0.0107626	0.0595513	0.0906172	0.147558	0.0165539	0.0806779	0.124496	0.207604	0.0354875	0.161495	0.244857	0.399944	0.0121408	0.0472969	0.0694438	0.110354
1094	8.4774	45.781	0.0235012	0.0457714	0.0551564	0.0691509	0.0522069	0.114378	0.142482	0.185956	0.0125948	0.0335374	0.043725	0.0598051	0.00922809	0.0459232	0.0699738	0.114425	0.0202409	0.0952369	0.14294	0.231119	0.00849184	0.0459147	0.0693125	0.110646	0.0150439	0.0507107	0.0733929	0.118094	0.0323169	0.108592	0.154272	0.24084	0.0116878	0.036593	0.0502812	0.074432
1095	8.4779	44.93	0.0242161	0.0473675	0.0573914	0.0724849	0.0541511	0.116375	0.144444	0.187883	0.0130978	0.0334913	0.0433989	0.0592124	0.01366	0.066645	0.09963	0.158571	0.0286259	0.131283	0.195308	0.313677	0.0115917	0.0589832	0.0878266	0.139438	0.0165368	0.0773939	0.117453	0.192134	0.0360377	0.158665	0.237279	0.379951	0.0135161	0.0489806	0.0705746	0.109093
1096	8.4816	45.732	0.0231768	0.0444506	0.0533459	0.0665676	0.0516873	0.11169	0.138597	0.180073	0.0125347	0.0329919	0.0428768	0.0584211	0.00935004	0.0462099	0.0700039	0.113685	0.0205125	0.0956622	0.142997	0.230165	0.00869356	0.0465745	0.0700749	0.111446	0.0151673	0.0512629	0.0742406	0.120259	0.0326249	0.109803	0.1561	0.244493	0.0117713	0.0371491	0.05093	0.0753716
1097	8.4821	44.88	0.0246012	0.0495806	0.0608067	0.0779984	0.0548941	0.120376	0.150558	0.197744	0.0132327	0.0341975	0.0444593	0.060907	0.0139214	0.0684798	0.102653	0.163595	0.0291055	0.134421	0.200362	0.322363	0.011662	0.0595826	0.0888732	0.141447	0.0169576	0.0772862	0.115933	0.186603	0.0366563	0.158087	0.234044	0.371966	0.0136417	0.0487198	0.0698339	0.10747
1098	8.4853	46.533	0.025019	0.0595154	0.0753211	0.0998192	0.0527072	0.138588	0.181027	0.249709	0.0116362	0.0363322	0.0495747	0.0717103	0.00731087	0.0434771	0.0682759	0.11458	0.0156492	0.0870202	0.135761	0.229367	0.00572619	0.0351404	0.0560794	0.0957244	0.0129978	0.0526123	0.0786466	0.129349	0.027439	0.10944	0.161055	0.25741	0.00991143	0.0335595	0.0476757	0.0741104
1099	8.4858	45.682	0.0229034	0.0433311	0.0518029	0.0643648	0.0512477	0.109388	0.135273	0.17501	0.0124747	0.0324986	0.042119	0.0572051	0.00948094	0.0466079	0.0707717	0.115284	0.0208038	0.0965588	0.144265	0.232088	0.00891944	0.047381	0.071043	0.112564	0.0152979	0.0518142	0.0747557	0.12005	0.0329478	0.110972	0.157315	0.244931	0.0118534	0.0376922	0.0515178	0.0760223
1100	8.4863	44.83	0.0249837	0.052273	0.0652306	0.0856498	0.0556488	0.125227	0.158335	0.210961	0.0133739	0.0350488	0.0457722	0.0630447	0.0142983	0.0697996	0.104178	0.165498	0.0297298	0.136936	0.203912	0.328126	0.0118047	0.0603092	0.0900233	0.143519	0.0173765	0.0783313	0.118982	0.197918	0.0372603	0.159905	0.238214	0.38508	0.013767	0.0489494	0.0701157	0.108581
1101	8.4896	46.483	0.0259334	0.0638845	0.0815567	0.109126	0.0545604	0.147412	0.194011	0.270075	0.0120295	0.038132	0.0523069	0.0762498	0.00780828	0.0467731	0.0735337	0.123595	0.0165909	0.0926047	0.144618	0.244593	0.00601158	0.0366826	0.0583795	0.0995326	0.013223	0.0530428	0.079389	0.129763	0.0278209	0.11004	0.161633	0.257574	0.0100906	0.0338096	0.0478428	0.0742462
1102	8.49	45.632	0.0226877	0.0424118	0.0505368	0.0625309	0.0509031	0.107498	0.132521	0.170802	0.0124319	0.0320912	0.0414888	0.0561971	0.00962758	0.0469701	0.0710252	0.115113	0.0211175	0.0972635	0.144892	0.23229	0.00909556	0.0479986	0.0718102	0.113491	0.0154223	0.0524377	0.0755711	0.121755	0.0332584	0.112419	0.159378	0.248608	0.0119313	0.0383225	0.0522884	0.0771395
1103	8.4903	44.78	0.025326	0.0552734	0.0707264	0.0964696	0.0563352	0.130734	0.167862	0.228783	0.0135058	0.0360481	0.0473806	0.0657922	0.0143973	0.0703363	0.105271	0.167952	0.0299333	0.138348	0.206461	0.333103	0.0118175	0.0606851	0.0907015	0.144836	0.0177327	0.078933	0.118607	0.191939	0.0377754	0.160238	0.237379	0.380011	0.0138545	0.0488186	0.0698417	0.108076
1104	8.4939	46.433	0.0267306	0.0676833	0.0869349	0.11709	0.0561838	0.155071	0.205268	0.287599	0.01238	0.0396962	0.0546746	0.0801779	0.00824158	0.049238	0.0770302	0.12871	0.017424	0.0967614	0.150703	0.254229	0.00627432	0.0379687	0.0602561	0.10251	0.0134008	0.0526856	0.0786895	0.129683	0.028124	0.109701	0.161068	0.257843	0.0102503	0.033998	0.0479679	0.0743883
1105	8.4943	45.582	0.022526	0.0416962	0.0495279	0.0610605	0.0506644	0.106023	0.130354	0.167464	0.0124054	0.0317691	0.0409867	0.0553955	0.00977616	0.0474604	0.0720557	0.117379	0.0214452	0.0984412	0.14674	0.235457	0.00931872	0.0488346	0.0728679	0.114839	0.0155627	0.0535718	0.0771987	0.123588	0.0336054	0.114539	0.162518	0.252416	0.0120115	0.0390111	0.0531416	0.0784639
1106	8.4944	44.73	0.0255967	0.0577203	0.0758031	0.108652	0.0568693	0.135571	0.176928	0.247809	0.0136037	0.0370281	0.0490546	0.0688398	0.0145278	0.0717773	0.107755	0.172442	0.0302003	0.140847	0.210725	0.340796	0.0118924	0.0612926	0.0916719	0.146513	0.0180102	0.080138	0.122042	0.203098	0.0381742	0.162454	0.242747	0.394508	0.0139245	0.0491257	0.070434	0.109961
1107	8.4982	46.383	0.0273018	0.0698804	0.0899004	0.121252	0.0573713	0.159708	0.211806	0.297329	0.0126465	0.0407076	0.0561601	0.0825383	0.00857517	0.0503565	0.0782226	0.129434	0.01808	0.0988388	0.153039	0.256337	0.0065049	0.0388542	0.0614214	0.104076	0.0135658	0.0524973	0.0777783	0.125498	0.0284088	0.109169	0.159232	0.252046	0.0103982	0.0340684	0.0478419	0.0736842
[truncated: 9,644 more rows]
